# Supplementary material for: Prolonged normothermic perfusion of the kidney prior to transplantation: a historically controlled, phase 1 cohort study
Source: Nat Commun. 2025 May 17;16:4584. doi: 10.1038/s41467-025-59829-5 (PMC12085653; doi:10.1038/s41467-025-59829-5)
Supplement: Supplementary file 4 — Source Data [file 41467_2025_59829_MOESM4_ESM.xlsx]

## Sheet: Figure 3a-c
PerfusionTime_h	flow_mean	flow_sd	O2_mean	O2_sd	ph_mean	ph_sd
0.000277778	1.28241	2.99836	18.1722	4.0894	7.17	0.130384
0.000555556	1.46296	2.98305	18.1694	4.09256	7.17	0.130384
0.000833333	1.96875	3.75767	18.1694	4.09675	7.17028	0.130066
0.00111111	5.33981	13.2238	18.1639	4.1006	7.17028	0.130066
0.00138889	23.8617	38.6699	18.1528	4.10717	7.17083	0.130151
0.00166667	37.0054	41.8584	18.15	4.10808	7.17083	0.130151
0.00194444	45.3542	39.9169	18.1528	4.11475	7.17083	0.129997
0.00222222	51.3627	37.393	18.1556	4.09351	7.17139	0.130212
0.0025	55.4815	36.2438	18.1611	4.07426	7.17167	0.130329
0.00277778	58.2814	35.3037	18.1917	4.0177	7.17111	0.130991
0.00305556	59.7039	34.3914	18.2528	3.95557	7.17	0.131475
0.00333333	60.4993	33.9312	18.2917	3.94044	7.16917	0.130414
0.00361111	60.9177	33.6805	18.4194	3.79728	7.16722	0.130178
0.00388889	61.4191	33.278	18.5139	3.60913	7.16528	0.128963
0.00416667	61.874	33.0914	18.5167	3.52303	7.16528	0.131399
0.00444444	62.394	33.1942	18.5472	3.4117	7.16472	0.133234
0.00472222	63.1159	33.1141	18.6722	3.34507	7.16361	0.133698
0.005	63.7161	33.1974	18.725	3.31821	7.16306	0.133605
0.00527778	64.3612	33.744	18.8389	3.19636	7.16056	0.132276
0.00555556	65.0558	34.5715	18.8889	3.13412	7.15889	0.132703
0.00583333	65.7707	35.4662	18.9444	3.05693	7.15778	0.133505
0.00611111	66.6117	36.4873	19.0417	3.02517	7.15611	0.134723
0.00638889	67.5496	37.5427	19.0861	2.97813	7.15417	0.135063
0.00666667	68.694	38.7864	19.1167	2.94614	7.15306	0.134734
0.00694444	70.1232	39.9845	19.1861	2.88119	7.15	0.133524
0.00722222	72.0769	41.2529	19.2	2.87382	7.14917	0.134087
0.0075	74.3401	42.8178	19.2444	2.82787	7.14806	0.133819
0.00777778	76.9745	44.6324	19.2944	2.79519	7.14611	0.134659
0.00805556	79.8029	46.3332	19.3083	2.79084	7.14472	0.134004
0.00833333	82.8797	48.2356	19.3083	2.77647	7.14361	0.133484
0.00861111	86.1574	50.3327	19.3528	2.74283	7.14167	0.132697
0.00888889	89.5849	52.3912	19.4028	2.73146	7.13972	0.133063
0.00916667	93.2588	54.4427	19.4306	2.69908	7.13889	0.132445
0.00944444	97.1279	56.3623	19.4639	2.69106	7.13694	0.133776
0.00972222	101.123	58.1962	19.4889	2.69865	7.13528	0.133577
0.01	105.357	60.0631	19.5083	2.68949	7.13472	0.133213
0.0102778	109.884	61.8544	19.55	2.6811	7.13306	0.132078
0.0105556	114.697	63.6107	19.5778	2.67487	7.13222	0.132366
0.0108333	119.588	65.5034	19.6222	2.65708	7.13111	0.132402
0.0111111	124.574	67.4539	19.6861	2.68787	7.12889	0.131514
0.0113889	130.101	69.543	19.7389	2.69998	7.12806	0.130927
0.0116667	135.835	71.6668	19.7583	2.66473	7.1275	0.131483
0.0119444	141.539	73.7839	19.7944	2.69486	7.1275	0.131657
0.0122222	147.342	75.9004	19.8444	2.69013	7.12722	0.131814
0.0125	153.075	78.046	19.8917	2.70633	7.12611	0.13172
0.0127778	158.883	80.2189	19.9583	2.76936	7.12528	0.131268
0.0130556	164.591	82.2841	19.9917	2.76554	7.12472	0.131355
0.0133333	170.333	84.3222	19.9972	2.76607	7.12444	0.131289
0.0136111	176.002	86.3632	20.0028	2.78562	7.12306	0.131558
0.0138889	181.542	88.3531	20.0222	2.78405	7.12306	0.131558
0.0141667	187.046	90.3552	20.0667	2.80581	7.12139	0.13019
0.0144444	192.404	92.3977	20.1083	2.90018	7.12111	0.130138
0.0147222	197.581	94.4447	20.1222	2.90498	7.12111	0.130138
0.015	202.717	96.5517	20.1139	2.91294	7.12056	0.129658
0.0152778	207.7	98.6984	20.0917	2.90461	7.12	0.129328
0.0155556	212.594	100.854	20.1	2.91518	7.12	0.128663
0.0158333	217.287	103.003	20.1389	2.93065	7.11889	0.127857
0.0161111	221.788	105.083	20.2139	3.06148	7.1175	0.127534
0.0163889	226.252	107.066	20.2306	3.06024	7.11694	0.126938
0.0166667	231.741	109.437	20.2056	3.07403	7.11639	0.12611
0.0169444	237.244	111.727	20.2	3.11613	7.11611	0.125886
0.0172222	243.25	114.558	20.2167	3.15037	7.11611	0.125886
0.0175	249.294	117.327	20.225	3.14973	7.11611	0.125659
0.0177778	255.547	120.346	20.3528	3.3281	7.11472	0.124361
0.0180556	262.187	123.929	20.3667	3.32669	7.115	0.124361
0.0183333	268.671	127.292	20.3778	3.49384	7.11472	0.123854
0.0186111	274.718	129.954	20.3556	3.51116	7.11472	0.124085
0.0188889	280.507	132.431	20.35	3.53856	7.11389	0.123086
0.0191667	286.241	134.91	20.4306	3.65957	7.11333	0.122264
0.0194444	291.87	137.389	20.4306	3.66332	7.1125	0.121005
0.0197222	297.616	139.884	20.5083	3.77589	7.11194	0.12085
0.02	303.379	142.364	20.55	4.12321	7.11222	0.12005
0.0202778	309.152	144.859	20.5472	4.12785	7.11222	0.120336
0.0205556	314.896	147.306	20.6028	4.22675	7.11139	0.12017
0.0208333	320.617	149.731	20.6472	4.2704	7.10944	0.117885
0.0211111	326.307	152.117	20.7222	4.38485	7.10944	0.117715
0.0213889	331.93	154.519	20.7722	4.38905	7.10917	0.11741
0.0216667	337.577	156.914	20.875	4.92036	7.10917	0.11741
0.0219444	343.42	159.258	20.8528	4.9224	7.10944	0.117545
0.0222222	349.242	161.548	20.9306	5.05986	7.10861	0.116525
0.0225	354.995	163.855	20.95	5.07281	7.10806	0.116222
0.0227778	360.642	166.145	21.0333	5.16903	7.10722	0.116118
0.0230556	366.21	168.469	21.0722	5.1758	7.10722	0.116118
0.0233333	371.651	170.77	21.0611	5.20177	7.10694	0.115828
0.0236111	376.948	173.029	21.1556	5.81159	7.10667	0.115857
0.0238889	381.95	175.265	21.2472	5.95068	7.10583	0.115842
0.0241667	386.759	177.419	21.2444	5.96975	7.105	0.114754
0.0244444	391.336	179.455	21.2972	5.9584	7.105	0.11463
0.0247222	395.626	181.353	21.3611	6.03292	7.10472	0.114605
0.025	399.543	182.996	21.3556	6.07183	7.10444	0.114927
0.0252778	403.251	184.484	21.4806	6.62885	7.10417	0.115099
0.0255556	406.774	185.943	21.5278	6.7837	7.10361	0.114771
0.0258333	410.034	187.374	21.5639	6.76656	7.10389	0.11415
0.0261111	413.048	188.827	21.6056	6.83022	7.10361	0.114347
0.0263889	415.856	190.307	21.6417	6.83434	7.10333	0.114068
0.0266667	418.394	191.674	21.6917	7.25012	7.10333	0.114068
0.0269444	420.579	192.98	21.6806	7.25715	7.10306	0.114088
0.0272222	422.43	194.201	21.7472	7.406	7.1025	0.114227
0.0275	424.073	195.38	21.8	7.40455	7.10222	0.113694
0.0277778	425.486	196.458	21.7833	7.40947	7.10222	0.113694
0.0280556	426.389	197.453	21.9083	7.44647	7.10139	0.113444
0.0283333	426.943	198.207	21.9139	7.66812	7.10111	0.113333
0.0286111	427.313	199.007	21.9667	7.65357	7.10083	0.1136
0.0288889	427.475	199.743	21.9361	7.68271	7.10083	0.112868
0.0291667	427.502	200.423	22.0556	7.81502	7.10111	0.112524
0.0294444	427.316	201.063	22.1028	7.82876	7.10083	0.112437
0.0297222	427.15	201.644	22.1139	7.8402	7.10028	0.112466
0.03	426.775	202.152	22.1	7.94204	7.10056	0.11207
0.0302778	426.275	202.585	22.2111	7.8906	7.10056	0.11207
0.0305556	425.685	202.952	22.1944	7.92727	7.10056	0.112579
0.0308333	424.918	203.326	22.4028	8.00337	7.10056	0.112579
0.0311111	424.114	203.67	22.4083	8.00465	7.10028	0.112313
0.0313889	423.261	203.999	22.4167	8.01764	7.1	0.112071
0.0316667	422.258	204.16	22.4917	8.02266	7.1	0.112071
0.0319444	421.214	204.275	22.6028	8.03341	7.09972	0.112313
0.0322222	420.073	204.395	22.5611	8.06429	7.09917	0.111749
0.0325	418.967	204.463	22.7722	8.198	7.09917	0.111749
0.0327778	417.868	204.605	22.8056	8.19944	7.09972	0.11147
0.0330556	416.66	204.6	22.7806	8.17787	7.09944	0.111508
0.0333333	415.454	204.612	22.8583	8.24259	7.09944	0.111508
0.0336111	414.25	204.692	22.9389	8.33085	7.09917	0.111262
0.0338889	413.018	204.751	23.0556	8.36214	7.09889	0.111478
0.0341667	411.851	204.802	23.1528	8.53971	7.09833	0.111163
0.0344444	410.696	204.815	23.1639	8.52955	7.09833	0.111163
0.0347222	409.637	204.918	23.1917	8.53512	7.09833	0.111163
0.035	408.729	205.196	23.3111	8.69482	7.09806	0.110914
0.0352778	408.116	205.247	23.3917	8.78929	7.0975	0.110515
0.0355556	407.663	205.216	23.5417	8.94958	7.0975	0.110515
0.0358333	407.29	205.15	23.6167	9.10872	7.09722	0.110029
0.0361111	407.035	205.002	23.6722	9.13654	7.09611	0.109186
0.0363889	406.789	204.93	23.6194	9.11664	7.09556	0.109452
0.0366667	406.581	204.919	23.85	9.48799	7.09556	0.109452
0.0369444	406.413	204.958	23.825	9.4788	7.09556	0.109452
0.0372222	406.264	205.038	23.9583	9.71412	7.09556	0.109452
0.0375	406.123	205.173	24.0083	9.88729	7.09528	0.109191
0.0377778	405.996	205.34	24.0722	9.92586	7.095	0.108351
0.0380556	405.871	205.571	24.0194	9.90863	7.095	0.108351
0.0383333	405.731	205.79	24.2167	10.3372	7.09472	0.107902
0.0386111	405.328	205.61	24.1917	10.3195	7.09472	0.107902
0.0388889	404.907	205.372	24.2917	10.5288	7.09472	0.107902
0.0391667	404.5	205.187	24.2528	10.5347	7.09444	0.107423
0.0394444	404.128	205.085	24.275	10.5702	7.09444	0.107423
0.0397222	403.762	205.077	24.2639	10.5775	7.09444	0.107423
0.04	403.41	205.174	24.4306	10.9788	7.09417	0.107766
0.0402778	403.065	205.287	24.3833	10.9714	7.09417	0.107766
0.0405556	402.843	205.373	24.4528	11.0415	7.09389	0.107737
0.0408333	402.635	205.509	24.4417	11.0502	7.09389	0.107737
0.0411111	402.419	205.612	24.6472	11.4687	7.09333	0.107517
0.0413889	402.288	205.54	24.6056	11.4581	7.09333	0.107517
0.0416667	402.319	205.242	24.7139	11.8378	7.0925	0.107501
0.0419444	402.372	204.964	24.6833	11.8308	7.09222	0.107308
0.0422222	402.421	204.727	24.7556	11.8379	7.09222	0.107308
0.0425	402.476	204.524	24.7028	11.8307	7.09222	0.107308
0.0427778	402.546	204.325	24.825	12.0968	7.09222	0.107308
0.0430556	402.643	204.099	24.7694	12.0916	7.09222	0.107308
0.0433333	402.732	203.888	24.8417	12.4176	7.09222	0.107308
0.0436111	402.834	203.682	24.8306	12.3789	7.0925	0.106674
0.0438889	402.92	203.464	24.9167	12.3134	7.09222	0.10621
0.0441667	402.96	203.258	24.8778	12.3271	7.09222	0.10621
0.0444444	403.022	202.996	24.8528	12.4519	7.09167	0.105763
0.0447222	403.064	202.748	24.8389	12.4589	7.09139	0.105834
0.045	403.134	202.52	24.8861	12.7508	7.09111	0.105391
0.0452778	403.253	202.24	24.9	12.7115	7.09111	0.105391
0.0455556	403.329	201.958	25	12.6584	7.09111	0.105391
0.0458333	403.415	201.733	24.9722	12.7373	7.09111	0.105391
0.0461111	403.488	201.523	25.0056	12.8756	7.09056	0.105097
0.0463889	403.418	201.405	24.9972	12.8811	7.09056	0.105097
0.0466667	403.351	201.304	25.0222	13.1266	7.09056	0.105097
0.0469444	403.322	201.212	24.9972	13.1133	7.09056	0.105097
0.0472222	403.305	201.138	25.1944	13.1037	7.09028	0.105275
0.0475	403.299	201.091	25.0917	13.0841	7.08972	0.105816
0.0477778	403.295	201.011	25.0667	13.1431	7.08972	0.105816
0.0480556	403.315	200.945	25.0417	13.1538	7.08972	0.105816
0.0483333	403.333	200.893	25.0722	13.3559	7.08944	0.105504
0.0486111	403.339	200.881	25.1833	13.273	7.08889	0.105581
0.0488889	403.349	200.901	25.3194	13.3504	7.08889	0.105581
0.0491667	403.385	200.917	25.2083	13.3218	7.08889	0.105581
0.0494444	403.431	200.946	25.1667	13.3645	7.08889	0.105581
0.0497222	403.447	200.99	25.15	13.3726	7.08889	0.105581
0.05	403.463	201.087	25.1194	13.3784	7.08861	0.10551
0.0502778	403.472	201.209	25.2972	13.3817	7.08861	0.10551
0.0505556	403.475	201.349	25.3444	13.4555	7.08861	0.10551
0.0508333	403.446	201.384	25.2694	13.4481	7.08806	0.104357
0.0511111	403.38	201.458	25.1889	13.4672	7.0875	0.103933
0.0513889	403.281	201.521	25.1694	13.477	7.0875	0.103933
0.0516667	403.155	201.578	25.1361	13.4801	7.08694	0.103863
0.0519444	403.029	201.639	25.2917	13.5708	7.08694	0.103863
0.0522222	402.89	201.688	25.2806	13.5745	7.08667	0.104115
0.0525	402.703	201.76	25.2278	13.5716	7.08667	0.104115
0.0527778	402.54	201.802	25.2139	13.604	7.08667	0.104115
0.0530556	402.293	201.854	25.1861	13.6174	7.08667	0.104115
0.0533333	402.06	201.939	25.1528	13.6145	7.08611	0.1036
0.0536111	401.827	201.992	25.2694	13.7444	7.08556	0.103522
0.0538889	401.598	202.034	25.2306	13.7338	7.08528	0.103275
0.0541667	401.502	202.133	25.1611	13.7411	7.08556	0.102746
0.0544444	401.39	202.254	25.1417	13.7445	7.08556	0.102746
0.0547222	401.275	202.379	25.125	13.7505	7.08528	0.102831
0.055	401.167	202.51	25.1083	13.7658	7.08528	0.102831
0.0552778	401.07	202.687	25.0972	13.78	7.08528	0.102831
0.0555556	400.957	202.862	25.1694	13.893	7.085	0.102831
0.0558333	400.86	203.002	25.1278	13.8865	7.085	0.102831
0.0561111	400.766	203.123	25.1028	13.9377	7.08472	0.102497
0.0563889	400.692	203.272	25.1028	13.9456	7.08472	0.102497
0.0566667	400.624	203.431	25.0611	13.9171	7.085	0.10272
0.0569444	400.53	203.581	25.0417	13.9167	7.085	0.10272
0.0572222	400.321	203.686	25.1667	14.0397	7.08528	0.102553
0.0575	400.056	203.831	25.1167	14.0135	7.08556	0.102049
0.0577778	399.77	204.001	25.1	14.04	7.08528	0.101994
0.0580556	399.486	204.171	25.0889	14.0499	7.085	0.101938
0.0583333	399.198	204.347	25.0778	14.0288	7.08472	0.101517
0.0586111	398.887	204.551	25.0917	14.0081	7.085	0.101854
0.0588889	398.572	204.783	25.1583	14.1353	7.085	0.101854
0.0591667	398.262	205.042	25.2028	14.0977	7.085	0.101854
0.0594444	397.962	205.333	25.15	14.1222	7.08444	0.101346
0.0597222	397.651	205.623	25.1278	14.1368	7.08444	0.101346
0.06	397.337	205.911	25.1083	14.1191	7.08444	0.101346
0.0602778	397.034	206.219	25.2139	14.0827	7.08389	0.101088
0.0605556	396.747	206.516	25.2944	14.1954	7.08417	0.100949
0.0608333	396.494	206.825	25.3139	14.1795	7.08417	0.100949
0.0611111	396.218	207.071	25.275	14.1989	7.08417	0.100949
0.0613889	395.96	207.323	25.2611	14.2102	7.08417	0.100949
0.0616667	395.683	207.64	25.2583	14.1777	7.08389	0.10072
0.0619444	395.374	207.905	25.4917	14.2025	7.08389	0.10072
0.0622222	395.061	208.152	25.6111	14.3351	7.08389	0.10072
0.0625	394.702	208.424	25.5917	14.3205	7.08389	0.10072
0.0627778	394.316	208.676	25.5611	14.3406	7.08333	0.100086
0.0630556	393.948	208.911	25.5472	14.3509	7.08333	0.100086
0.0633333	393.553	209.137	25.5556	14.319	7.08306	0.0998519
0.0636111	393.138	209.32	25.8139	14.5083	7.08306	0.0998519
0.0638889	392.709	209.47	25.7889	14.5025	7.08306	0.0998519
0.0641667	392.278	209.624	25.8556	14.5007	7.08278	0.0991568
0.0644444	391.799	209.701	25.85	14.4997	7.08306	0.0986717
0.0647222	391.336	209.76	25.8333	14.5081	7.08306	0.0986717
0.065	390.874	209.817	25.8611	14.4732	7.08306	0.0986717
0.0652778	390.428	209.861	26.0583	14.7382	7.08306	0.0986717
0.0655556	389.992	209.901	26.1556	14.8264	7.08306	0.0986717
0.0658333	389.522	209.83	26.1639	14.8047	7.08306	0.0986717
0.0661111	389.06	209.762	26.2528	14.7691	7.08278	0.0987236
0.0663889	388.615	209.682	26.3167	14.7589	7.08278	0.0987236
0.0666667	388.16	209.598	26.2889	14.7494	7.08194	0.0982946
0.0669444	387.707	209.487	26.2667	14.7553	7.08167	0.0985756
0.0672222	387.244	209.374	26.3083	14.758	7.08111	0.0985256
0.0675	386.749	209.224	26.4306	14.6987	7.08139	0.0981297
0.0677778	386.312	209.091	26.3917	14.7035	7.08139	0.0981297
0.0680556	385.901	208.995	26.5639	14.6948	7.08111	0.0982352
0.0683333	385.54	208.924	26.7444	15.0632	7.08083	0.0981653
0.0686111	385.183	208.858	26.7111	15.0437	7.08083	0.0981653
0.0688889	384.814	208.801	26.7083	15.02	7.08056	0.0980945
0.0691667	384.477	208.623	26.9139	15.0798	7.08028	0.0978479
0.0694444	384.134	208.495	27.0056	15.1136	7.07972	0.0978187
0.0697222	383.856	208.407	27.0028	15.1211	7.08	0.098067
0.07	383.557	208.321	27.0333	15.2135	7.08	0.098067
0.0702778	383.256	208.238	27.0139	15.2037	7.08	0.098067
0.0705556	382.939	208.168	27.0667	15.239	7.08	0.098067
0.0708333	382.5	208.006	27.175	15.2787	7.07972	0.0980229
0.0711111	382.056	207.843	27.25	15.3382	7.07972	0.0980229
0.0713889	381.636	207.68	27.2111	15.3493	7.07972	0.0980229
0.0716667	381.2	207.507	27.2139	15.3857	7.07972	0.0980229
0.0719444	380.773	207.327	27.1889	15.4059	7.07972	0.0980229
0.0722222	380.363	207.142	27.2278	15.4274	7.07972	0.0980229
0.0725	379.966	206.962	27.2917	15.4862	7.07972	0.0980229
0.0727778	379.576	206.788	27.2972	15.4834	7.07972	0.0972327
0.0730556	379.194	206.628	27.3139	15.5522	7.07972	0.0972327
0.0733333	378.818	206.46	27.3472	15.5425	7.07944	0.0976274
0.0736111	378.456	206.289	27.3583	15.5729	7.07917	0.097903
0.0738889	378.084	206.159	27.3306	15.5773	7.07917	0.0978446
0.0741667	377.753	206.009	27.4	15.6281	7.07944	0.0975103
0.0744444	377.432	205.876	27.4528	15.6015	7.07944	0.0975103
0.0747222	377.13	205.754	27.4389	15.667	7.07944	0.0975103
0.075	376.826	205.614	27.6167	15.6791	7.08	0.0967471
0.0752778	376.545	205.46	27.6194	15.6917	7.07972	0.09685
0.0755556	376.271	205.308	27.5944	15.6789	7.07944	0.0971874
0.0758333	375.999	205.149	27.7667	15.7228	7.07917	0.0969941
0.0761111	375.703	205.008	27.8028	15.6696	7.07917	0.0969941
0.0763889	375.415	204.88	27.9528	15.6889	7.07889	0.096947
0.0766667	375.119	204.762	28.0028	15.5969	7.07833	0.0964661
0.0769444	374.861	204.659	28	15.6075	7.07833	0.0964661
0.0772222	374.619	204.535	27.9556	15.5717	7.07833	0.0964661
0.0775	374.386	204.394	28	15.641	7.07833	0.0964661
0.0777778	374.159	204.238	28.2889	15.5868	7.07833	0.0964661
0.0780556	373.915	204.091	28.3806	15.5982	7.07833	0.0963772
0.0783333	373.701	203.9	28.4028	15.5984	7.07806	0.0965052
0.0786111	373.486	203.706	28.5472	15.4985	7.07806	0.0965052
0.0788889	373.245	203.533	28.525	15.4797	7.07806	0.0965052
0.0791667	373.012	203.352	28.6722	15.5618	7.07806	0.0965052
0.0794444	372.8	203.157	28.8444	15.5306	7.07806	0.0965052
0.0797222	372.573	202.984	28.9167	15.603	7.07778	0.0964842
0.08	372.39	202.79	28.8611	15.4992	7.07722	0.0963509
0.0802778	372.192	202.581	29.125	15.5202	7.07722	0.0963509
0.0805556	372.007	202.353	29.1194	15.5126	7.07722	0.0963509
0.0808333	371.833	202.133	29.2778	15.5634	7.0775	0.0960469
0.0811111	371.677	201.895	29.2639	15.5459	7.0775	0.0960469
0.0813889	371.479	201.636	29.4194	15.6663	7.07722	0.0960836
0.0816667	371.293	201.387	29.3333	15.5365	7.07722	0.0960836
0.0819444	371.108	201.149	29.6194	15.7895	7.07722	0.0960836
0.0822222	370.905	200.917	29.6056	15.7936	7.07722	0.0960836
0.0825	370.658	200.691	29.7306	15.8458	7.07694	0.0958517
0.0827778	370.404	200.455	29.6806	15.8195	7.07694	0.0958517
0.0830556	370.145	200.203	29.7889	15.9196	7.07667	0.0954388
0.0833333	369.886	199.946	29.875	16.0617	7.07639	0.0953835
0.0836111	369.631	199.679	29.725	15.8922	7.07583	0.0955099
0.0838889	369.391	199.423	29.7889	15.9455	7.07556	0.0955718
0.0841667	369.183	199.224	29.8333	15.9759	7.07583	0.0951202
0.0844444	368.927	198.99	29.8444	15.9235	7.07556	0.0950923
0.0847222	368.644	198.748	29.8556	15.9673	7.07556	0.0950923
0.085	368.322	198.5	29.8417	15.9598	7.07556	0.0950923
0.0852778	367.997	198.259	29.7472	15.8699	7.07556	0.0950923
0.0855556	367.664	198.035	29.6528	15.8027	7.07528	0.0949733
0.0858333	367.336	197.83	29.7139	15.7733	7.07528	0.0947624
0.0861111	367.004	197.624	29.6222	15.7165	7.07528	0.0947624
0.0863889	366.633	197.425	29.6722	15.7821	7.07528	0.0947624
0.0866667	366.267	197.231	29.5833	15.7046	7.07528	0.0947624
0.0869444	365.879	197.038	29.4111	15.5408	7.075	0.0949135
0.0872222	365.491	196.84	29.3889	15.5361	7.075	0.0949135
0.0875	365.116	196.654	29.3917	15.5292	7.07472	0.0948529
0.0877778	364.756	196.48	29.45	15.5062	7.07472	0.0948529
0.0880556	364.387	196.297	29.3944	15.5256	7.07472	0.0948529
0.0883333	364.081	196.078	29.3556	15.493	7.07444	0.0946405
0.0886111	363.746	195.87	29.1222	15.2593	7.07444	0.0946405
0.0888889	363.362	195.676	29.0944	15.24	7.07444	0.0946405
0.0891667	362.988	195.492	28.9861	15.1835	7.07444	0.0946405
0.0894444	362.607	195.311	28.9556	15.1597	7.07444	0.0946405
0.0897222	362.206	195.111	28.9528	15.1729	7.07444	0.0946405
0.09	361.847	194.89	28.9306	15.1468	7.07417	0.095
0.0902778	361.429	194.706	28.6833	14.9039	7.07417	0.095
0.0905556	361.024	194.508	28.5528	14.7966	7.07417	0.095
0.0908333	360.622	194.299	28.5583	14.79	7.07444	0.0947612
0.0911111	360.212	194.084	28.4889	14.7882	7.07444	0.0947612
0.0913889	359.798	193.874	28.4667	14.7864	7.07389	0.0943634
0.0916667	359.379	193.674	28.2472	14.5885	7.07417	0.0946082
0.0919444	358.935	193.489	28.1194	14.4864	7.07472	0.0929973
0.0922222	358.476	193.331	27.9778	14.3719	7.07472	0.0929973
0.0925	358.012	193.187	27.9778	14.3574	7.07472	0.0929973
0.0927778	357.558	193.041	28.0167	14.3546	7.07389	0.0932057
0.0930556	357.08	192.906	27.9333	14.3172	7.07389	0.0932057
0.0933333	356.616	192.785	27.8	14.2339	7.07389	0.0924671
0.0936111	356.115	192.636	27.7167	14.1207	7.07417	0.0916944
0.0938889	355.594	192.508	27.4833	13.9677	7.07417	0.0916944
0.0941667	355.075	192.403	27.5111	13.9323	7.07417	0.0911004
0.0944444	354.561	192.302	27.4556	13.9167	7.07417	0.0911004
0.0947222	354.094	192.176	27.4111	13.8652	7.07417	0.0911004
0.095	353.591	192.047	27.3028	13.707	7.07417	0.0911004
0.0952778	353.067	191.9	27.1694	13.662	7.07417	0.0911004
0.0955556	352.556	191.731	26.9528	13.5336	7.07417	0.0911004
0.0958333	352.066	191.579	26.9194	13.5031	7.07389	0.0911914
0.0961111	351.594	191.424	26.9472	13.4417	7.07361	0.0909993
0.0963889	351.175	191.279	26.8889	13.3666	7.07361	0.0909993
0.0966667	350.716	191.139	26.8139	13.3161	7.07361	0.0909993
0.0969444	350.266	191.026	26.5222	12.9942	7.07306	0.0916771
0.0972222	349.82	190.934	26.4167	12.9722	7.07306	0.0916771
0.0975	349.453	190.8	26.4278	12.9958	7.07278	0.0916706
0.0977778	349.083	190.682	26.4361	12.8314	7.0725	0.0918189
0.0980556	348.724	190.569	26.3583	12.7122	7.0725	0.0918189
0.0983333	348.359	190.431	26.1028	12.4974	7.0725	0.0918189
0.0986111	347.97	190.314	25.9	12.3181	7.0725	0.0918189
0.0988889	347.59	190.182	25.7917	12.2841	7.07222	0.0915926
0.0991667	347.221	190.021	25.9417	12.2373	7.07222	0.0915926
0.0994444	346.869	189.874	25.8556	12.1731	7.07222	0.0915926
0.0997222	346.521	189.738	25.65	11.9934	7.07194	0.091177
0.1	346.212	189.61	25.6944	11.9977	7.07167	0.090916
0.100278	345.915	189.464	25.4389	11.8406	7.07167	0.090916
0.100556	345.601	189.318	25.3528	11.8378	7.07194	0.0907373
0.100833	345.307	189.138	25.575	11.9288	7.07194	0.0906428
0.101111	345.025	188.953	25.4639	11.8797	7.07194	0.0906428
0.101389	344.778	188.785	25.3	11.7547	7.07139	0.0906533
0.101667	344.571	188.62	25.2556	11.7405	7.07111	0.0904521
0.101944	344.36	188.461	25.0944	11.7096	7.07083	0.0907862
0.102222	344.169	188.281	25.0806	11.6934	7.07083	0.0907862
0.1025	343.961	188.091	25.2667	11.9835	7.07083	0.0907862
0.102778	343.707	187.915	25.1639	11.9698	7.07083	0.0907862
0.103056	343.497	187.698	25.0083	11.8612	7.07056	0.0903942
0.103333	343.366	187.451	25.0417	11.8984	7.07056	0.0903942
0.103611	343.26	187.197	24.8778	11.8654	7.07056	0.0903942
0.103889	343.14	186.938	24.8528	11.8541	7.07028	0.0903481
0.104167	343	186.688	24.7111	11.8334	7.07028	0.0903481
0.104444	342.855	186.43	24.6528	11.7944	7.07028	0.0903481
0.104722	342.71	186.173	24.6111	11.7468	7.07056	0.0907412
0.105	342.505	185.954	24.575	11.7423	7.07056	0.0907412
0.105278	342.35	185.726	24.5194	11.7874	7.07028	0.0909155
0.105556	342.255	185.498	24.4639	11.7904	7.07028	0.0909155
0.105833	342.153	185.263	24.6833	12.3928	7.07	0.0903327
0.106111	342.062	185.025	24.6278	12.3964	7.07	0.0903327
0.106389	342.01	184.814	24.6194	12.2724	7.06972	0.0903481
0.106667	341.915	184.64	24.6472	12.3378	7.06972	0.0903481
0.106944	341.887	184.417	24.5333	12.3411	7.06944	0.0901727
0.107222	341.884	184.195	24.525	12.3305	7.06944	0.0901727
0.1075	341.871	183.993	24.4972	12.4682	7.06944	0.0901727
0.107778	341.872	183.797	24.4278	12.4354	7.06944	0.0901727
0.108056	341.878	183.604	24.5528	12.4576	7.06917	0.0899325
0.108333	341.893	183.409	24.5722	12.4987	7.06917	0.0899325
0.108611	341.93	183.212	24.4944	12.5053	7.06917	0.0899325
0.108889	341.985	182.979	24.4889	12.4958	7.06889	0.0900088
0.109167	342.051	182.745	24.4278	12.5671	7.07028	0.0898407
0.109444	342.132	182.519	24.4167	12.5734	7.07028	0.0898407
0.109722	342.231	182.298	24.4361	12.6371	7.07028	0.0898407
0.11	342.335	182.069	24.4556	12.6652	7.07	0.0899524
0.110278	342.447	181.845	24.4194	12.635	7.06972	0.090063
0.110556	342.573	181.63	24.3889	12.6263	7.06972	0.090063
0.110833	342.748	181.384	24.3444	12.6996	7.0725	0.0927169
0.111111	342.936	181.14	24.3278	12.6839	7.0725	0.0927169
0.111389	343.101	180.919	24.2833	12.6942	7.07278	0.0931239
0.111667	343.29	180.702	24.3111	12.7394	7.07278	0.0931239
0.111944	343.482	180.541	24.3306	12.7159	7.07278	0.0931239
0.112222	343.673	180.422	24.3139	12.7114	7.07278	0.0931239
0.1125	343.841	180.31	24.275	12.7341	7.07306	0.0942283
0.112778	343.95	180.231	24.2611	12.742	7.07306	0.0942283
0.113056	344.01	180.134	24.2528	12.7136	7.07306	0.0942283
0.113333	344.094	180.04	24.2528	12.7136	7.07306	0.0942283
0.113611	344.171	179.941	24.3417	12.7444	7.07306	0.0942283
0.113889	344.265	179.794	24.3333	12.7366	7.07306	0.0942283
0.114167	344.271	179.674	24.2833	12.7493	7.0725	0.0925936
0.114444	344.284	179.564	24.275	12.7526	7.07222	0.0925854
0.114722	344.309	179.493	24.3333	12.7029	7.07222	0.0925854
0.115	344.341	179.44	24.3111	12.6729	7.07194	0.0929153
0.115278	344.407	179.376	24.4611	12.7605	7.07194	0.0929153
0.115556	344.449	179.36	24.4222	12.7663	7.07194	0.0929153
0.115833	344.541	179.349	24.3944	12.8088	7.07083	0.0916944
0.116111	344.633	179.332	24.3722	12.8013	7.07083	0.0916944
0.116389	344.741	179.313	24.5056	12.7271	7.07083	0.0916944
0.116667	344.824	179.269	24.4694	12.6989	7.07083	0.0916944
0.116944	344.916	179.234	24.6222	12.9136	7.07083	0.0916944
0.117222	344.994	179.16	24.5972	12.9161	7.07056	0.0914625
0.1175	345.083	179.077	24.5389	12.9034	7.06972	0.0908841
0.117778	345.168	179.08	24.5417	12.9196	7.06972	0.0908841
0.118056	345.262	179.074	24.5056	12.8762	7.06917	0.0903446
0.118333	345.341	179.071	24.6778	12.9078	7.06917	0.0903446
0.118611	345.432	179.057	24.8361	13.2129	7.06917	0.0903446
0.118889	345.519	179.044	24.8139	13.2045	7.06889	0.0903257
0.119167	345.628	179.035	24.7833	13.2192	7.06889	0.0903257
0.119444	345.785	179.02	24.7444	13.1955	7.06889	0.0903257
0.119722	345.929	179.016	24.7	13.1806	7.06889	0.0903257
0.12	346.009	178.999	24.875	13.3686	7.06889	0.0903257
0.120278	346.081	178.998	25	13.6778	7.06861	0.0907163
0.120556	346.181	179.011	24.9806	13.6874	7.06861	0.0907163
0.120833	346.281	179.009	24.9389	13.6612	7.06889	0.090736
0.121111	346.35	178.995	24.9278	13.6683	7.06889	0.090736
0.121389	346.406	178.991	24.9028	13.6349	7.06889	0.090736
0.121667	346.456	178.979	25.0722	13.9478	7.06889	0.090736
0.121944	346.505	178.959	25.1083	14.1881	7.06861	0.0910934
0.122222	346.532	178.947	25.0611	14.1682	7.06861	0.0910934
0.1225	346.576	178.947	25.0833	14.1361	7.06833	0.0907272
0.122778	346.623	178.932	25.0806	14.1329	7.06833	0.0907272
0.123056	346.631	178.896	25	14.0314	7.06806	0.0907688
0.123333	346.646	178.854	24.8917	13.9629	7.06806	0.0907688
0.123611	346.659	178.824	24.9639	14.2226	7.06833	0.0900317
0.123889	346.677	178.788	24.9472	14.2191	7.06833	0.0900317
0.124167	346.685	178.756	25.15	14.1636	7.06833	0.0900317
0.124444	346.686	178.719	25.1167	14.1504	7.06833	0.0900317
0.124722	346.706	178.691	25.1861	14.5498	7.06806	0.0900101
0.125	346.733	178.685	25.2194	14.7587	7.06778	0.0902096
0.125278	346.73	178.685	25.1444	14.7147	7.06778	0.0902096
0.125556	346.73	178.696	25.1222	14.7156	7.06806	0.0904219
0.125833	346.753	178.708	25.2389	14.7288	7.06778	0.0904627
0.126111	346.777	178.711	25.3583	14.7211	7.0675	0.0906288
0.126389	346.791	178.713	25.2139	14.6476	7.06778	0.0910921
0.126667	346.804	178.719	25.1833	14.7914	7.0675	0.0906918
0.126944	346.844	178.719	25.225	14.9565	7.0675	0.0906918
0.127222	346.902	178.717	25.2722	14.9235	7.0675	0.0906918
0.1275	346.892	178.707	25.575	15.0425	7.0675	0.0906918
0.127778	346.875	178.701	25.5444	15.0344	7.0675	0.0906918
0.128056	346.855	178.688	25.4389	15.0079	7.06722	0.0907622
0.128333	346.845	178.681	25.4806	15.1161	7.06722	0.0907622
0.128611	346.838	178.66	25.4028	15.0959	7.06722	0.0907622
0.128889	346.837	178.642	25.5194	15.0648	7.0675	0.0904078
0.129167	346.855	178.618	25.4778	15.0621	7.0675	0.0904078
0.129444	346.901	178.584	25.725	15.2463	7.06722	0.090067
0.129722	346.928	178.564	25.675	15.2846	7.06722	0.090067
0.13	346.945	178.559	25.75	15.2331	7.0675	0.0893588
0.130278	346.965	178.551	25.6889	15.2179	7.0675	0.0893588
0.130556	346.968	178.589	25.8278	15.2218	7.06778	0.0889658
0.130833	346.967	178.641	25.9222	15.3517	7.06806	0.089213
0.131111	346.976	178.688	25.9722	15.3983	7.06806	0.089213
0.131389	346.975	178.71	25.9083	15.3761	7.06806	0.089213
0.131667	346.978	178.676	26.0361	15.3792	7.06778	0.0889979
0.131944	346.959	178.622	26.1583	15.4115	7.06778	0.0889979
0.132222	346.972	178.542	26.1444	15.4075	7.06778	0.0889979
0.1325	346.957	178.481	26.2389	15.5635	7.06722	0.089014
0.132778	346.947	178.432	26.225	15.5593	7.06722	0.089014
0.133056	346.928	178.402	26.1917	15.5359	7.0675	0.0886848
0.133333	346.902	178.378	26.1833	15.5657	7.0675	0.0886848
0.133611	346.867	178.373	26.2583	15.5678	7.0675	0.0886848
0.133889	346.86	178.403	26.3917	15.5947	7.0675	0.0886848
0.134167	346.81	178.458	26.3833	15.6245	7.0675	0.0886848
0.134444	346.791	178.445	26.4222	15.6813	7.0675	0.0886848
0.134722	346.772	178.437	26.3917	15.6759	7.0675	0.0886848
0.135	346.746	178.414	26.3583	15.6802	7.0675	0.0886848
0.135278	346.729	178.381	26.5528	15.7086	7.06722	0.0885312
0.135556	346.714	178.349	26.6111	15.7439	7.0675	0.0888136
0.135833	346.66	178.294	26.6139	15.79	7.0675	0.0888136
0.136111	346.601	178.239	26.6083	15.7918	7.0675	0.0888136
0.136389	346.653	178.264	26.5722	15.7889	7.06694	0.0887957
0.136667	346.704	178.292	26.5611	15.7943	7.06694	0.0887957
0.136944	346.763	178.315	26.7972	15.8718	7.06694	0.0887957
0.137222	346.809	178.336	26.7583	15.856	7.06639	0.0889029
0.1375	346.87	178.356	26.8083	15.9169	7.06639	0.0889029
0.137778	346.962	178.388	26.8	15.9227	7.06639	0.0889029
0.138056	347.074	178.407	26.7806	15.9263	7.06667	0.0894108
0.138333	347.201	178.435	26.7611	15.9081	7.06667	0.0894108
0.138611	347.317	178.482	26.8611	15.9527	7.06722	0.088628
0.138889	347.451	178.523	27.0333	16.0521	7.06722	0.088628
0.139167	347.563	178.543	26.9861	16.0532	7.06722	0.088628
0.139444	347.652	178.572	26.9917	16.0609	7.06722	0.088628
0.139722	347.746	178.604	26.9556	16.0246	7.06694	0.0886992
0.14	347.829	178.653	26.9417	16.0274	7.06694	0.0886992
0.140278	347.901	178.693	27.2222	16.1801	7.06639	0.0889993
0.140556	347.96	178.734	27.2028	16.1759	7.06611	0.0890675
0.140833	348.048	178.766	27.1444	16.1378	7.06611	0.0890675
0.141111	348.159	178.778	27.1472	16.1348	7.06611	0.0890675
0.141389	348.273	178.792	27.1056	16.1049	7.06611	0.0890675
0.141667	348.37	178.791	27.1	16.1051	7.06611	0.0890675
0.141944	348.494	178.778	27.4139	16.198	7.06611	0.0890675
0.142222	348.607	178.769	27.4056	16.2259	7.06667	0.0890265
0.1425	348.701	178.758	27.275	16.1353	7.06667	0.0890265
0.142778	348.77	178.735	27.2694	16.1251	7.06667	0.0890265
0.143056	348.822	178.703	27.225	16.0684	7.06639	0.0887099
0.143333	348.885	178.678	27.2111	16.056	7.06694	0.0878577
0.143611	348.958	178.694	27.5167	16.0994	7.06694	0.0878577
0.143889	349.024	178.726	27.475	16.0809	7.06667	0.0876356
0.144167	349.111	178.783	27.325	16.0022	7.06639	0.0879335
0.144444	349.178	178.871	27.3167	16.0033	7.06639	0.0879335
0.144722	349.234	178.974	27.2611	15.9183	7.06639	0.0879335
0.145	349.296	179.057	27.4389	15.8982	7.06639	0.0879335
0.145278	349.369	179.121	27.4333	15.9143	7.06639	0.0879335
0.145556	349.455	179.167	27.3944	15.9166	7.06639	0.0879335
0.145833	349.538	179.207	27.25	15.8614	7.06639	0.0879335
0.146111	349.627	179.238	27.2111	15.8244	7.06639	0.0879335
0.146389	349.772	179.302	27.1389	15.7277	7.06639	0.0879335
0.146667	349.921	179.382	27.2333	15.7405	7.06639	0.0879335
0.146944	350.047	179.465	27.175	15.7377	7.06639	0.0879335
0.147222	350.155	179.544	27.1361	15.7019	7.06639	0.0879335
0.1475	350.268	179.62	26.9694	15.6561	7.06639	0.0879335
0.147778	350.371	179.696	26.9639	15.6564	7.06639	0.0879335
0.148056	350.484	179.774	26.8944	15.5269	7.06639	0.0879335
0.148333	350.587	179.898	26.8167	15.5905	7.06667	0.087309
0.148611	350.706	180.014	26.9472	15.6757	7.06667	0.087309
0.148889	350.826	180.119	26.9028	15.6366	7.06694	0.0876623
0.149167	350.954	180.248	26.8278	15.6576	7.06694	0.0876623
0.149444	351.064	180.381	26.7639	15.5833	7.06694	0.0876623
0.149722	351.165	180.484	26.6694	15.4413	7.06722	0.0882079
0.15	351.29	180.588	26.8361	15.7033	7.06722	0.0882079
0.150278	351.422	180.681	26.8556	15.6764	7.0675	0.0878432
0.150556	351.563	180.76	26.8389	15.6353	7.06722	0.0877533
0.150833	351.71	180.83	26.6944	15.5979	7.06722	0.0877533
0.151111	351.85	180.905	26.6167	15.4605	7.0675	0.087452
0.151389	351.987	180.976	26.5944	15.4438	7.06722	0.0874597
0.151667	352.14	181.057	26.5667	15.4477	7.06722	0.0874597
0.151944	352.275	181.147	26.5917	15.6879	7.0675	0.0872885
0.152222	352.411	181.237	26.5639	15.6555	7.06778	0.0869519
0.1525	352.605	181.351	26.5028	15.6795	7.06778	0.0869519
0.152778	352.818	181.467	26.3278	15.462	7.0675	0.0869606
0.153056	352.945	181.516	26.3222	15.465	7.0675	0.0869606
0.153333	353.071	181.57	26.2917	15.5431	7.0675	0.0867632
0.153611	353.179	181.626	26.3778	15.6776	7.0675	0.0867632
0.153889	353.284	181.673	26.3333	15.6555	7.0675	0.0868948
0.154167	353.397	181.751	26.2222	15.6204	7.0675	0.0868948
0.154444	353.528	181.826	26.1222	15.478	7.0675	0.0868948
0.154722	353.652	181.922	26.1194	15.4704	7.0675	0.0868948
0.155	353.767	182.03	26.075	15.5042	7.0675	0.0863672
0.155278	353.887	182.139	26.1	15.5383	7.06722	0.0860435
0.155556	354	182.233	26.1194	15.6312	7.06667	0.0856905
0.155833	354.12	182.332	26.0778	15.6165	7.06694	0.0859508
0.156111	354.268	182.428	25.975	15.5781	7.06611	0.0856997
0.156389	354.43	182.532	25.8889	15.4463	7.06583	0.0858029
0.156667	354.588	182.642	25.875	15.469	7.06583	0.0858029
0.156944	354.744	182.773	25.9028	15.5367	7.06583	0.0858029
0.157222	354.906	182.91	25.8722	15.5557	7.06611	0.085466
0.1575	355.051	183.058	25.7722	15.4954	7.06583	0.0856696
0.157778	355.185	183.221	25.7333	15.4827	7.06611	0.0862646
0.158056	355.298	183.375	25.6583	15.383	7.06583	0.0860689
0.158333	355.41	183.533	25.6917	15.3683	7.06611	0.0857331
0.158611	355.514	183.687	25.7028	15.3933	7.06611	0.0857331
0.158889	355.628	183.834	25.6917	15.3974	7.06611	0.0857331
0.159167	355.744	183.98	25.6694	15.3631	7.06583	0.0854693
0.159444	355.867	184.148	25.5	15.2497	7.06583	0.0854693
0.159722	355.994	184.314	25.4972	15.2494	7.06556	0.0858385
0.16	356.094	184.481	25.6889	15.1866	7.06611	0.0851311
0.160278	356.181	184.605	25.6778	15.1841	7.06611	0.0851311
0.160556	356.293	184.693	25.6972	15.1448	7.06583	0.085235
0.160833	356.271	184.692	25.6222	15.1067	7.06583	0.085235
0.161111	356.281	184.641	25.5861	15.0935	7.06583	0.085235
0.161389	356.432	184.659	25.7639	15.1074	7.06583	0.085235
0.161667	356.583	184.71	25.8444	15.0087	7.06556	0.0857053
0.161944	356.744	184.776	25.8139	14.9651	7.06556	0.0857053
0.162222	356.892	184.837	25.875	14.8854	7.06583	0.0861353
0.1625	357.051	184.905	25.8222	14.8832	7.06556	0.0857719
0.162778	357.199	184.988	25.8028	14.8727	7.06556	0.0857719
0.163056	357.313	185.026	25.7306	14.8188	7.06556	0.0857719
0.163333	357.418	185.049	25.85	14.9334	7.06611	0.0861321
0.163611	357.527	185.072	25.8944	14.8526	7.06639	0.0858288
0.163889	357.637	185.094	25.9889	14.7926	7.06639	0.0858288
0.164167	357.761	185.09	25.9806	14.7895	7.06639	0.0858288
0.164444	357.886	185.091	25.9833	14.7869	7.06639	0.0858288
0.164722	358.024	185.1	25.9139	14.7279	7.06667	0.085557
0.165	358.173	185.099	25.9806	14.809	7.0675	0.0834737
0.165278	358.318	185.129	25.925	14.7081	7.0675	0.0834737
0.165556	358.468	185.171	26.075	14.7316	7.06722	0.0832762
0.165833	358.614	185.19	26.0056	14.7377	7.06722	0.0832762
0.166111	358.76	185.216	26.0278	14.7253	7.0675	0.0839175
0.166389	358.912	185.261	26.1528	14.7579	7.0675	0.0839175
0.166667	359.049	185.296	26.1444	14.6734	7.06861	0.082294
0.166944	359.189	185.346	26.0861	14.5607	7.06889	0.0819679
0.167222	359.341	185.396	26.2417	14.6838	7.06917	0.0820235
0.1675	359.467	185.437	26.2306	14.6876	7.06917	0.0820235
0.167778	359.576	185.459	26.4139	14.6295	7.06889	0.082142
0.168056	359.686	185.48	26.5417	14.6522	7.06917	0.082579
0.168333	359.807	185.508	26.45	14.6548	7.06917	0.082579
0.168611	359.947	185.553	26.5306	14.4889	7.06972	0.0819577
0.168889	360.075	185.596	26.6861	14.6545	7.07	0.0824275
0.169167	360.196	185.643	26.6917	14.6343	7.07	0.0824275
0.169444	360.302	185.693	26.825	14.6461	7.07028	0.0831001
0.169722	360.406	185.747	26.8083	14.6355	7.07028	0.0831001
0.17	360.512	185.798	26.7028	14.5577	7.07056	0.0828404
0.170278	360.637	185.848	26.775	14.4813	7.07083	0.0827518
0.170556	360.777	185.922	26.8278	14.5973	7.07083	0.0827518
0.170833	360.919	185.967	26.925	14.537	7.07083	0.0827518
0.171111	361.043	186.005	27.1639	14.5546	7.07083	0.0827518
0.171389	360.925	185.54	27.175	14.5801	7.07056	0.0823215
0.171667	360.806	185.09	27.0861	14.5168	7.07083	0.0820932
0.171944	360.672	184.651	27.1222	14.4403	7.07056	0.0817643
0.172222	360.787	184.661	27.1111	14.4811	7.07	0.0818012
0.1725	360.9	184.657	27.3028	14.4297	7.07	0.0818012
0.172778	361.014	184.656	27.5194	14.4277	7.06972	0.0815383
0.173056	361.125	184.65	27.4333	14.4327	7.06972	0.0815383
0.173333	361.253	184.638	27.4389	14.4364	7.07	0.0813458
0.173611	361.378	184.616	27.325	14.2475	7.07028	0.0816783
0.173889	361.494	184.585	27.3139	14.2388	7.07028	0.0816783
0.174167	361.619	184.529	27.4722	14.2927	7.07	0.0818361
0.174444	361.745	184.478	27.7111	14.3429	7.07	0.0818361
0.174722	361.884	184.429	27.625	14.355	7.07	0.0818361
0.175	362.041	184.388	27.6944	14.3296	7.07028	0.0817832
0.175278	362.208	184.355	27.6833	14.3004	7.07028	0.0819577
0.175556	362.372	184.323	27.5806	14.1981	7.07	0.0821149
0.175833	362.534	184.306	27.5694	14.2011	7.07	0.0821149
0.176111	362.706	184.295	27.825	14.3646	7.07056	0.0825641
0.176389	362.9	184.301	27.8083	14.3433	7.07028	0.082479
0.176667	363.112	184.305	27.6972	14.2846	7.07028	0.082479
0.176944	363.303	184.319	27.6139	14.1678	7.07056	0.0821825
0.177222	363.473	184.351	27.575	14.1454	7.07056	0.0821825
0.1775	363.77	184.443	27.7861	14.3054	7.07056	0.0821825
0.177778	364.045	184.556	27.7833	14.323	7.07056	0.0821825
0.178056	364.132	184.585	27.7194	14.2476	7.07056	0.0821825
0.178333	364.214	184.607	27.65	14.2514	7.07056	0.0821825
0.178611	364.228	184.703	27.4722	14.0722	7.07056	0.0821825
0.178889	364.239	184.808	27.4889	14.0911	7.07056	0.0821825
0.179167	364.312	184.839	27.4556	14.1121	7.07056	0.0821825
0.179444	364.395	184.865	27.4611	14.1148	7.07056	0.0821825
0.179722	364.472	184.888	27.8222	14.5321	7.07056	0.0821825
0.18	364.545	184.905	27.6861	14.5324	7.07083	0.0819189
0.180278	364.625	184.926	27.5806	14.4292	7.07111	0.0816185
0.180556	364.707	184.949	27.5139	14.3935	7.07111	0.0816185
0.180833	364.788	184.983	27.5139	14.388	7.07111	0.0816185
0.181111	364.864	185.015	27.5694	14.5633	7.07083	0.0816744
0.181389	364.935	185.047	27.45	14.4257	7.07083	0.0816744
0.181667	365.003	185.086	27.4694	14.4797	7.07083	0.0816744
0.181944	365.076	185.115	27.3361	14.3483	7.07056	0.0822173
0.182222	365.148	185.147	27.2583	14.2875	7.07056	0.0822173
0.1825	365.225	185.199	27.2389	14.2643	7.07056	0.0822173
0.182778	365.317	185.239	27.1056	14.1876	7.07028	0.0820622
0.183056	365.417	185.272	27.0917	14.1933	7.07028	0.0820622
0.183333	365.516	185.307	27.0778	14.2076	7.07028	0.0820622
0.183611	365.618	185.335	26.8944	14.1116	7.07083	0.0823364
0.183889	365.701	185.374	26.9139	14.1205	7.07083	0.0823364
0.184167	365.853	185.374	26.9083	14.1215	7.07083	0.0823364
0.184444	366.017	185.407	26.7389	13.9937	7.07056	0.0824948
0.184722	366.195	185.454	26.7722	14.0378	7.07056	0.0824948
0.185	366.36	185.5	26.6917	14.0162	7.07083	0.0825097
0.185278	366.514	185.54	26.675	13.9847	7.07083	0.0825097
0.185556	366.678	185.575	26.9278	13.9168	7.07083	0.0825097
0.185833	366.841	185.615	26.8833	13.8181	7.07111	0.0824891
0.186111	367.005	185.654	26.6278	13.6807	7.07083	0.0827172
0.186389	367.154	185.697	26.6167	13.6858	7.07083	0.0827172
0.186667	367.308	185.751	26.6	13.7034	7.07111	0.0825929
0.186944	367.47	185.792	26.5361	13.707	7.07111	0.0825929
0.187222	367.618	185.819	26.4556	13.6389	7.07111	0.0825929
0.1875	367.749	185.843	26.6028	13.7142	7.07111	0.0825929
0.187778	367.886	185.876	26.4306	13.6681	7.07083	0.0823711
0.188056	368.269	186.366	26.3722	13.6925	7.07083	0.0823711
0.188333	368.65	186.849	26.3222	13.6659	7.07083	0.0823711
0.188611	369.037	187.335	26.2806	13.6662	7.07056	0.0824948
0.188889	369.174	187.359	26.45	13.7311	7.07056	0.0824948
0.189167	369.289	187.399	26.3083	13.6726	7.07056	0.0824948
0.189444	369.368	187.434	26.1639	13.6627	7.07056	0.0824948
0.189722	369.434	187.465	26.1306	13.6997	7.07056	0.0824948
0.19	369.509	187.48	26.0889	13.6719	7.07083	0.0825444
0.190278	369.609	187.502	26.05	13.6831	7.07083	0.0825444
0.190556	369.719	187.537	25.9722	13.5703	7.07083	0.0825444
0.190833	369.832	187.573	26.1694	13.6475	7.07056	0.0829094
0.191111	369.95	187.598	26.0028	13.6551	7.07083	0.0836447
0.191389	370.07	187.637	25.9556	13.6518	7.07083	0.0836447
0.191667	370.192	187.669	25.9139	13.6214	7.07083	0.0836447
0.191944	370.303	187.713	25.8833	13.6281	7.07083	0.0836447
0.192222	370.401	187.782	25.775	13.5594	7.07111	0.0842031
0.1925	370.513	187.837	25.9694	13.6151	7.07111	0.0842031
0.192778	370.631	187.886	25.8889	13.6021	7.07111	0.0842031
0.193056	370.744	187.924	25.9139	13.6897	7.07083	0.0846294
0.193333	370.856	187.956	25.8944	13.6604	7.07111	0.0844064
0.193611	370.964	187.988	25.8333	13.6718	7.07111	0.0844064
0.193889	371.081	188.039	25.6778	13.5284	7.07111	0.0844064
0.194167	371.199	188.097	25.9667	13.6654	7.07167	0.0837172
0.194444	371.328	188.153	25.8917	13.6788	7.07167	0.0837172
0.194722	371.51	188.194	25.8667	13.6803	7.07167	0.0837172
0.195	371.694	188.233	25.85	13.6465	7.07222	0.0837039
0.195278	371.932	188.209	25.8056	13.6574	7.07222	0.0837039
0.195556	372.166	188.187	25.6472	13.5359	7.07222	0.0837039
0.195833	372.355	188.23	25.8806	13.6396	7.07278	0.0831388
0.196111	372.554	188.265	25.8472	13.6426	7.07306	0.0832833
0.196389	372.76	188.31	25.8167	13.6376	7.07306	0.0832833
0.196667	372.961	188.358	25.8028	13.6416	7.07306	0.0832833
0.196944	373.173	188.401	25.6889	13.6034	7.07306	0.0832833
0.197222	373.391	188.442	25.8556	13.673	7.07389	0.0826793
0.1975	373.603	188.508	25.8333	13.6891	7.07389	0.0826793
0.197778	373.81	188.581	25.7389	13.6516	7.07361	0.0825367
0.198056	374.01	188.649	25.7056	13.63	7.07361	0.0825367
0.198333	374.197	188.724	25.6556	13.6115	7.07389	0.082333
0.198611	374.388	188.806	25.575	13.5953	7.07389	0.082333
0.198889	374.574	188.891	25.4972	13.5785	7.07306	0.0829051
0.199167	374.772	188.967	25.6583	13.7075	7.07361	0.0827786
0.199444	374.967	189.046	25.6167	13.6938	7.07306	0.0829395
0.199722	375.147	189.137	25.4944	13.5985	7.07306	0.0829395
0.2	375.329	189.24	25.5056	13.5937	7.07306	0.0829395
0.200278	375.495	189.343	25.4694	13.6045	7.07306	0.0829395
0.200556	375.665	189.445	25.4917	13.6988	7.07306	0.0829395
0.200833	375.788	189.56	25.475	13.6981	7.07278	0.0831388
0.201111	375.906	189.654	25.45	13.6903	7.07278	0.0831388
0.201389	375.864	189.474	25.2833	13.6124	7.07278	0.0831388
0.201667	375.648	188.987	25.2722	13.5657	7.07306	0.0830772
0.201944	375.437	188.523	25.2472	13.5449	7.07278	0.0829324
0.202222	375.237	188.091	25.1778	13.5024	7.07278	0.0825179
0.2025	375.043	187.683	25.225	13.6023	7.0725	0.0823364
0.202778	374.833	187.281	25.2194	13.5837	7.0725	0.082267
0.203056	374.608	186.873	25.1889	13.4172	7.07278	0.0823793
0.203333	374.386	186.463	25.1722	13.4213	7.0725	0.0823364
0.203611	374.158	186.07	25.1528	13.4007	7.07278	0.0820666
0.203889	373.982	185.703	25.1306	13.4924	7.07278	0.0820666
0.204167	373.813	185.348	25.2333	13.5246	7.07278	0.0820666
0.204444	373.641	185.006	25.1667	13.4324	7.07278	0.0820666
0.204722	373.464	184.68	25.2972	13.4182	7.0725	0.0826481
0.205	373.285	184.374	25.2639	13.3695	7.07278	0.0825871
0.205278	373.101	184.081	25.2167	13.3419	7.07306	0.0824212
0.205556	372.912	183.788	25.2778	13.519	7.07278	0.0823793
0.205833	372.744	183.511	25.3167	13.3623	7.07278	0.0823793
0.206111	372.637	183.29	25.3028	13.3406	7.07278	0.0823793
0.206389	372.57	183.115	25.4028	13.4604	7.07278	0.0823793
0.206667	372.507	182.972	25.3806	13.3844	7.07278	0.0823793
0.206944	372.457	182.814	25.3583	13.3655	7.0725	0.0825444
0.207222	372.405	182.672	25.3917	13.488	7.07278	0.0825871
0.2075	372.36	182.524	25.4111	13.506	7.07278	0.0825871
0.207778	372.309	182.387	25.4361	13.3596	7.07278	0.0825871
0.208056	372.267	182.26	25.375	13.2843	7.07278	0.0825871
0.208333	372.264	182.157	25.6083	13.3713	7.07278	0.0825871
0.208611	372.267	182.055	25.5694	13.3456	7.07306	0.0831803
0.208889	372.275	181.947	25.6194	13.5389	7.07306	0.0831803
0.209167	372.266	181.858	25.5	13.4295	7.07306	0.0831803
0.209444	372.261	181.777	25.6333	13.5183	7.07333	0.0839388
0.209722	372.272	181.714	25.7778	13.623	7.07333	0.0839388
0.21	372.285	181.667	25.8	13.5365	7.07389	0.0840502
0.210278	372.309	181.62	25.7472	13.5169	7.07389	0.0840502
0.210556	372.319	181.561	25.7778	13.678	7.07389	0.0840502
0.210833	372.335	181.495	25.7833	13.7032	7.07389	0.0840502
0.211111	372.343	181.446	25.95	13.9262	7.07361	0.0842836
0.211389	372.349	181.398	26.1278	13.9945	7.07361	0.0842836
0.211667	372.395	181.359	26.0417	13.9798	7.07361	0.0842836
0.211944	372.482	181.325	26.0111	13.943	7.07389	0.0841522
0.212222	372.58	181.269	26.0472	14.0832	7.07389	0.0841522
0.2125	372.665	181.203	25.8639	13.9605	7.07389	0.0841522
0.212778	372.746	181.163	26.0778	14.2401	7.07389	0.0841522
0.213056	372.833	181.123	26.0611	14.2776	7.07389	0.0841522
0.213333	372.945	181.086	26.0778	14.2942	7.07389	0.0841522
0.213611	373.072	181.046	26.0556	14.2979	7.07389	0.0841522
0.213889	373.217	181.019	26.025	14.3711	7.07417	0.0841894
0.214167	373.369	180.989	26.0361	14.3642	7.07417	0.0841894
0.214444	373.527	180.953	26.1111	14.543	7.07444	0.0839539
0.214722	373.679	180.907	26.2278	14.5993	7.07444	0.0841918
0.215	373.836	180.853	26.1389	14.552	7.07444	0.0841918
0.215278	373.988	180.794	26.1278	14.5548	7.07444	0.0841918
0.215556	374.167	180.736	26.0833	14.529	7.07444	0.0841918
0.215833	374.339	180.685	26.0806	14.5372	7.07444	0.0841918
0.216111	374.503	180.624	26.275	14.5528	7.07444	0.0841918
0.216389	374.667	180.535	26.2472	14.5645	7.07444	0.0841918
0.216667	374.817	180.402	26.2278	14.5498	7.07444	0.0841918
0.216944	374.957	180.255	26.1694	14.4593	7.07444	0.0841918
0.217222	375.092	180.093	26.1389	14.4226	7.07444	0.0841918
0.2175	375.224	179.92	26.1028	14.4073	7.07472	0.084261
0.217778	375.356	179.732	26.4167	14.3162	7.07472	0.084261
0.218056	375.631	179.561	26.4917	14.3603	7.075	0.0842615
0.218333	376.074	179.424	26.4611	14.3514	7.07528	0.0844304
0.218611	376.513	179.313	26.4556	14.3492	7.07556	0.0843274
0.218889	376.945	179.214	26.4111	14.0687	7.07556	0.0843274
0.219167	377.379	179.138	26.4	14.0486	7.07528	0.0841932
0.219444	377.837	179.105	26.6806	14.0865	7.07528	0.0841932
0.219722	378.323	179.114	26.6528	14.1036	7.07528	0.0841932
0.22	378.806	179.162	26.5917	14.0034	7.07528	0.0841932
0.220278	379.298	179.241	26.4361	13.7411	7.07528	0.0841932
0.220556	379.732	179.325	26.5306	13.6817	7.075	0.084397
0.220833	380.213	179.45	26.5417	13.5706	7.07472	0.0844981
0.221111	380.707	179.594	27.175	13.6941	7.07444	0.0843951
0.221389	381.21	179.764	27.1528	13.7041	7.07444	0.0843951
0.221667	381.723	179.943	27	13.4636	7.07472	0.0841592
0.221944	382.255	180.134	26.9806	13.4576	7.07472	0.0841592
0.222222	382.81	180.376	27.0528	13.0773	7.075	0.0840918
0.2225	383.36	180.641	27.0333	13.0826	7.075	0.0840918
0.222778	383.871	180.895	27.3389	13.26	7.07472	0.0844981
0.223056	384.35	181.135	27.3917	13.2754	7.075	0.0847012
0.223333	384.807	181.376	27.4194	13.2557	7.075	0.0847012
0.223611	385.239	181.635	27.5472	13.3041	7.075	0.0847012
0.223889	385.637	181.895	27.3	13.0154	7.075	0.0847012
0.224167	386.024	182.182	27.5833	12.9955	7.07528	0.0848018
0.224444	386.414	182.484	27.725	13.3076	7.075	0.0848023
0.224722	386.8	182.784	27.2694	13.1077	7.07528	0.0848355
0.225	387.144	183.058	27.4806	12.9451	7.07528	0.0848355
0.225278	387.498	183.348	27.5861	13.0377	7.07611	0.0847948
0.225556	387.877	183.645	27.4889	12.9159	7.07583	0.0850336
0.225833	388.269	183.929	27.5861	12.9175	7.07583	0.0850336
0.226111	388.659	184.215	27.6972	13.2061	7.07583	0.0850336
0.226389	389.04	184.503	27.7306	13.213	7.07583	0.0850336
0.226667	389.405	184.785	27.8472	13.2288	7.07583	0.0850336
0.226944	389.751	185.07	27.9139	13.327	7.07639	0.0855287
0.227222	390.089	185.352	27.7833	13.3059	7.07639	0.0855287
0.2275	390.435	185.644	27.9306	13.3672	7.07639	0.0855287
0.227778	390.802	185.935	27.9778	13.5163	7.07639	0.0855287
0.228056	391.185	186.236	27.9833	13.5422	7.07639	0.0855287
0.228333	391.52	186.468	28.125	13.6851	7.07667	0.0855236
0.228611	391.807	186.625	28.1472	13.7402	7.07667	0.0856571
0.228889	392.094	186.802	28.0722	13.746	7.07667	0.0856571
0.229167	392.38	186.944	28.0583	13.6833	7.07694	0.0854507
0.229444	392.655	187.057	28.15	13.9143	7.07694	0.0854507
0.229722	392.919	187.169	28.1083	13.94	7.07694	0.0856845
0.23	393.167	187.296	28.2139	14.0649	7.07694	0.0856845
0.230278	393.394	187.391	28.25	14.1634	7.07694	0.0856845
0.230556	393.601	187.436	28.2278	14.1586	7.07694	0.0856845
0.230833	393.804	187.47	28.2222	14.1227	7.07694	0.0856845
0.231111	393.997	187.495	28.2639	14.2684	7.07694	0.0856845
0.231389	394.214	187.546	28.2528	14.2562	7.07667	0.0862886
0.231667	394.456	187.631	28.2889	14.4047	7.07722	0.0863088
0.231944	394.689	187.717	28.3306	14.4652	7.0775	0.0861021
0.232222	394.891	187.794	28.2389	14.4539	7.07806	0.0861832
0.2325	395.087	187.874	28.275	14.4771	7.07806	0.0861832
0.232778	395.292	187.974	28.3056	14.5485	7.07778	0.0858607
0.233056	395.494	188.079	28.2333	14.5477	7.07778	0.0858607
0.233333	395.712	188.226	28.2083	14.5404	7.07778	0.0858607
0.233611	395.945	188.388	28.3111	14.6801	7.07778	0.0858607
0.233889	396.203	188.569	28.2528	14.6826	7.07806	0.0860505
0.234167	396.472	188.75	28.2417	14.7556	7.07861	0.0866241
0.234444	396.734	188.938	28.2111	14.7342	7.07861	0.0866241
0.234722	396.992	189.12	28.1639	14.7415	7.07889	0.0868752
0.235	397.26	189.302	28.1944	14.7947	7.07861	0.0868217
0.235278	397.534	189.487	28.1889	14.8341	7.07861	0.0868217
0.235556	397.809	189.676	28.1806	14.8351	7.07861	0.0868217
0.235833	398.081	189.862	28.1194	14.8471	7.07833	0.0867344
0.236111	398.35	190.041	28.1778	14.9019	7.07833	0.0867344
0.236389	398.622	190.219	28.1278	14.9195	7.07833	0.0867344
0.236667	398.878	190.377	28.1194	14.9156	7.07806	0.0866461
0.236944	399.12	190.519	28.1167	14.941	7.07806	0.0866461
0.237222	399.382	190.649	28.0444	14.9537	7.07833	0.0868003
0.2375	399.597	190.734	28.0361	14.9357	7.07833	0.0868003
0.237778	399.804	190.821	28.0722	14.9346	7.07806	0.0867449
0.238056	400.015	190.914	28.0556	14.9175	7.07806	0.0867449
0.238333	400.223	191.017	28.0556	14.9388	7.07833	0.0867344
0.238611	400.419	191.132	28.0556	14.9381	7.07833	0.0867344
0.238889	400.598	191.225	28.0028	14.9502	7.07833	0.0867344
0.239167	400.776	191.305	28	14.9275	7.07833	0.0867344
0.239444	400.927	191.345	28.0972	14.9264	7.07806	0.0871721
0.239722	401.072	191.367	28.1639	14.7875	7.07833	0.0872599
0.24	401.212	191.373	28.1611	14.7994	7.07833	0.0872599
0.240278	401.36	191.38	28.1222	14.8108	7.07833	0.0872599
0.240556	401.553	191.401	28.0889	14.8222	7.07861	0.0872485
0.240833	401.773	191.457	28.0944	14.8401	7.07889	0.0871051
0.241111	401.995	191.525	28.275	14.7988	7.07889	0.0871051
0.241389	402.209	191.584	28.3167	14.7488	7.07861	0.0874121
0.241667	402.421	191.645	28.2861	14.7121	7.07889	0.0876936
0.241944	402.626	191.705	28.2528	14.7157	7.07889	0.0876936
0.242222	402.799	191.771	28.2167	14.7222	7.07889	0.0876936
0.2425	402.962	191.853	28.1972	14.7047	7.07889	0.0876936
0.242778	403.12	191.939	28.4278	14.7752	7.07889	0.0876936
0.243056	403.272	192.032	28.4972	14.7443	7.07889	0.0876936
0.243333	403.431	192.133	28.3111	14.6415	7.07917	0.0875173
0.243611	403.612	192.253	28.3028	14.6395	7.07917	0.0875173
0.243889	403.799	192.385	28.2667	14.6428	7.07944	0.087699
0.244167	403.982	192.508	28.45	14.8088	7.07944	0.087699
0.244444	404.161	192.626	28.425	14.7445	7.07944	0.087699
0.244722	404.343	192.74	28.3722	14.7231	7.07972	0.0877166
0.245	404.537	192.851	28.5472	14.6173	7.07972	0.0877166
0.245278	404.749	192.96	28.3583	14.5522	7.08	0.0877334
0.245556	404.964	193.068	28.3333	14.5397	7.08	0.0877334
0.245833	405.16	193.182	28.4361	14.6951	7.07972	0.0869971
0.246111	405.35	193.297	28.3722	14.5604	7.07972	0.0869971
0.246389	405.519	193.393	28.4028	14.5557	7.08028	0.0871283
0.246667	405.68	193.459	28.475	14.5054	7.08056	0.087438
0.246944	405.839	193.515	28.6333	14.4278	7.08056	0.087438
0.247222	406	193.58	28.6194	14.4054	7.08056	0.087438
0.2475	406.172	193.638	28.6444	14.3143	7.08056	0.087438
0.247778	406.272	193.578	28.6667	14.3567	7.08056	0.087438
0.248056	406.362	193.508	28.6528	14.3152	7.08083	0.08755
0.248333	406.512	193.529	28.6806	14.3496	7.08083	0.08755
0.248611	406.671	193.559	28.6167	14.3524	7.08083	0.08755
0.248889	406.831	193.587	28.7417	14.3587	7.08111	0.0877587
0.249167	406.989	193.612	28.7611	14.2412	7.08111	0.0877587
0.249444	407.134	193.631	28.6944	14.1511	7.08083	0.0878107
0.249722	407.286	193.657	28.7278	14.1732	7.08083	0.0878107
0.25	407.448	193.687	28.6639	14.1532	7.08083	0.0878107
0.250278	407.6	193.723	28.6528	14.1599	7.08111	0.0878563
0.250556	407.733	193.75	28.6389	14.1687	7.08111	0.0878563
0.250833	407.857	193.781	28.6139	14.0859	7.08111	0.0878563
0.251111	407.976	193.806	28.475	13.9631	7.08111	0.0878563
0.251389	408.094	193.838	28.5556	13.9289	7.08111	0.0881161
0.251667	408.199	193.88	28.4917	13.945	7.08111	0.0881161
0.251944	408.291	193.914	28.4472	13.9373	7.08056	0.0886387
0.252222	408.374	193.946	28.4472	13.9366	7.08056	0.0886387
0.2525	408.453	193.977	28.4139	13.9659	7.08083	0.0885236
0.252778	408.541	194.007	28.3444	13.7773	7.08056	0.0887676
0.253056	408.631	194.03	28.35	13.8005	7.08056	0.0887676
0.253333	408.73	194.066	28.275	13.7648	7.08083	0.0886204
0.253611	408.837	194.113	28.2194	13.7478	7.08083	0.0886204
0.253889	408.935	194.159	28.2111	13.7535	7.08111	0.0888587
0.254167	409.035	194.205	28.1139	13.6984	7.08083	0.0888136
0.254444	409.124	194.24	27.9806	13.6542	7.08083	0.0888136
0.254722	409.203	194.256	28.0861	13.5706	7.08083	0.0888136
0.255	409.289	194.26	28.05	13.5885	7.08083	0.0888136
0.255278	409.372	194.258	27.9083	13.5587	7.08111	0.0888266
0.255556	409.437	194.253	27.9556	13.6106	7.08111	0.0888266
0.255833	409.499	194.253	27.8	13.5259	7.08111	0.0888266
0.256111	409.601	194.284	27.9194	13.5352	7.08111	0.0888266
0.256389	409.709	194.338	27.8083	13.5485	7.08083	0.0894547
0.256667	409.546	193.963	27.7333	13.4894	7.08083	0.0894547
0.256944	409.38	193.594	27.6694	13.4868	7.08083	0.0894547
0.257222	409.473	193.637	27.4889	13.5119	7.08111	0.0895314
0.2575	409.549	193.648	27.3917	13.4781	7.08111	0.0895314
0.257778	409.619	193.639	27.3278	13.4939	7.08083	0.089996
0.258056	409.695	193.627	27.3861	13.6419	7.08139	0.0904955
0.258333	409.775	193.616	27.3556	13.6598	7.08139	0.0904955
0.258611	409.826	193.566	27.225	13.6794	7.08111	0.0905153
0.258889	409.894	193.521	27.225	13.6794	7.08111	0.0905153
0.259167	409.957	193.476	27.1417	13.6198	7.08111	0.090104
0.259444	410.011	193.423	27.2528	13.9123	7.08111	0.090104
0.259722	410.068	193.365	27.1556	13.8791	7.08111	0.090104
0.26	410.134	193.315	27.1222	13.8907	7.08111	0.090104
0.260278	410.192	193.256	27.0667	13.8779	7.08111	0.090104
0.260556	410.246	193.185	27.0333	13.9098	7.08111	0.090104
0.260833	410.292	193.108	26.9222	13.85	7.08111	0.090104
0.261111	410.328	193.034	26.9417	13.9682	7.08111	0.090104
0.261389	410.344	192.955	26.8639	14.0756	7.08111	0.090104
0.261667	410.36	192.877	26.8472	14.0805	7.08083	0.0900595
0.261944	410.363	192.806	26.7889	14.0791	7.08111	0.0902624
0.262222	410.366	192.742	26.7444	14.0626	7.08111	0.0902624
0.2625	410.396	192.69	26.7194	14.1022	7.08111	0.0902624
0.262778	410.434	192.643	26.6944	14.2547	7.08111	0.0902624
0.263056	410.504	192.627	26.5083	14.1483	7.08111	0.0902624
0.263333	410.58	192.628	26.4917	14.1555	7.08139	0.0905271
0.263611	410.657	192.644	26.4333	14.1515	7.08139	0.0905271
0.263889	410.73	192.663	26.4028	14.1309	7.08139	0.0905271
0.264167	410.788	192.683	26.3194	14.119	7.08111	0.090673
0.264444	410.929	192.823	26.3389	14.1515	7.08111	0.090673
0.264722	411.075	192.97	26.2556	14.1305	7.08111	0.090673
0.265	411.142	192.994	26.1667	14.1045	7.08111	0.090673
0.265278	411.222	193.011	26.1194	14.0952	7.08083	0.0904394
0.265556	411.311	193.045	26.1139	14.0993	7.08111	0.0901991
0.265833	411.406	193.084	26.0361	14.0359	7.08139	0.0900525
0.266111	411.5	193.13	26.0833	13.9973	7.08139	0.0900525
0.266389	411.593	193.163	25.7639	13.8625	7.08139	0.0900525
0.266667	411.671	193.19	25.6889	13.8406	7.08167	0.0902853
0.266944	411.751	193.219	25.6472	13.833	7.08194	0.0903902
0.267222	411.83	193.254	25.6389	13.8372	7.08222	0.0906835
0.2675	411.92	193.293	25.6639	13.7587	7.08222	0.0906835
0.267778	411.969	193.339	25.5444	13.7497	7.08222	0.0906835
0.268056	411.92	193.383	25.6861	13.6978	7.0825	0.0908492
0.268333	411.872	193.427	25.5806	13.6994	7.0825	0.0908492
0.268611	411.826	193.478	25.5333	13.7006	7.08222	0.0906204
0.268889	411.784	193.531	25.675	13.6807	7.08222	0.0906204
0.269167	411.729	193.588	25.6278	13.5358	7.08194	0.0899784
0.269444	411.656	193.651	25.55	13.5565	7.08194	0.0900419
0.269722	411.586	193.727	25.7028	13.6556	7.08194	0.0900419
0.27	411.512	193.804	25.6389	13.6488	7.08222	0.0899241
0.270278	411.437	193.875	25.6	13.6474	7.08222	0.0899241
0.270556	411.358	193.958	25.5944	13.6528	7.08222	0.0899241
0.270833	411.279	194.052	25.8028	13.5951	7.08222	0.0899241
0.271111	411.207	194.155	25.7139	13.6081	7.08222	0.0899241
0.271389	411.149	194.291	25.8694	13.7874	7.08222	0.0899241
0.271667	411.078	194.441	25.7667	13.7929	7.08222	0.0899241
0.271944	411.013	194.602	25.8	13.7522	7.08222	0.0899241
0.272222	410.976	194.784	25.9472	13.8792	7.08222	0.0899241
0.2725	410.947	194.973	26.0333	13.8086	7.08194	0.0901053
0.272778	410.901	195.174	25.9806	13.8255	7.08194	0.0901053
0.273056	410.86	195.382	25.9861	13.9976	7.08194	0.0901053
0.273333	411.087	195.944	25.9611	13.9862	7.08194	0.0901053
0.273611	411.318	196.537	25.9472	13.9974	7.0825	0.0906603
0.273889	411.281	196.781	26.4083	14.1073	7.0825	0.0906603
0.274167	411.236	197.027	26.3694	14.0694	7.0825	0.0906603
0.274444	411.199	197.296	26.3278	14.0736	7.08222	0.0911235
0.274722	411.169	197.574	26.3083	14.2091	7.08222	0.0911235
0.275	411.133	197.854	26.4	14.1666	7.08222	0.0911235
0.275278	411.108	198.165	26.5833	14.2951	7.08222	0.0911235
0.275556	411.088	198.477	26.7361	14.4036	7.08222	0.0911235
0.275833	411.078	198.811	26.6611	14.3359	7.0825	0.0910377
0.276111	411.075	199.159	26.6472	14.3233	7.0825	0.0910377
0.276389	411.06	199.516	26.6194	14.438	7.0825	0.0910377
0.276667	411.035	199.876	26.7083	14.416	7.0825	0.0910377
0.276944	411.009	200.243	26.775	14.4664	7.08278	0.0911705
0.277222	410.983	200.613	26.9833	14.6848	7.08306	0.0912397
0.2775	410.977	201.012	26.925	14.6384	7.08306	0.0912397
0.277778	410.943	201.426	26.9028	14.6108	7.08306	0.0912397
0.278056	410.916	201.855	26.8722	14.6868	7.08306	0.0912397
0.278333	410.878	202.278	27.0194	14.7372	7.08278	0.0911078
0.278611	410.846	202.708	26.9972	14.7745	7.08278	0.0911078
0.278889	410.871	203.094	27.0167	14.754	7.08278	0.0911078
0.279167	410.884	203.479	27.1028	14.8948	7.08278	0.0911078
0.279444	410.899	203.869	27.0889	14.876	7.08278	0.0911078
0.279722	410.901	204.241	27.1583	14.8825	7.08278	0.0911078
0.28	410.907	204.611	27.2056	14.9206	7.08306	0.0913649
0.280278	410.919	204.985	27.1694	14.9345	7.08306	0.0913649
0.280556	410.925	205.362	27.2778	14.8723	7.0825	0.0915384
0.280833	410.93	205.738	27.3444	15.0258	7.08194	0.0919882
0.281111	410.939	206.116	27.3333	15.0165	7.08194	0.0919882
0.281389	410.956	206.476	27.4083	14.9772	7.08222	0.0921834
0.281667	410.974	206.821	27.5306	14.9502	7.08222	0.0921834
0.281944	410.972	207.177	27.4833	14.9607	7.08194	0.0924838
0.282222	410.959	207.523	27.4667	14.9414	7.08194	0.0924838
0.2825	410.939	207.856	27.7194	15.0059	7.08194	0.0924838
0.282778	410.931	208.186	27.6889	14.9671	7.08194	0.0924838
0.283056	410.933	208.532	27.9194	14.9569	7.08194	0.0924838
0.283333	410.945	208.853	27.8472	14.9569	7.08194	0.0924838
0.283611	410.965	209.158	28.0278	14.8923	7.08194	0.0924838
0.283889	410.955	209.461	27.9972	14.8649	7.08222	0.092832
0.284167	410.936	209.754	28.1778	14.8358	7.08222	0.092832
0.284444	410.985	209.924	28.1611	14.8596	7.08194	0.0927922
0.284722	411.159	209.879	28.4583	14.9416	7.08222	0.0927088
0.285	411.349	209.789	28.4778	14.9657	7.08222	0.0927088
0.285278	411.522	209.618	28.5667	14.9868	7.08222	0.0929243
0.285556	411.729	209.442	28.5361	14.9668	7.08222	0.0929243
0.285833	411.966	209.243	28.7472	15.2765	7.08194	0.0929153
0.286111	412.26	209.093	28.7222	15.2378	7.08194	0.0929153
0.286389	412.55	208.934	28.9194	15.4699	7.08167	0.0933962
0.286667	412.845	208.788	28.9917	15.4733	7.08167	0.0937931
0.286944	413.106	208.652	29.0972	15.5645	7.08167	0.0937931
0.287222	413.346	208.493	29.0944	15.5548	7.08167	0.0937931
0.2875	413.591	208.335	29.1417	15.6845	7.08278	0.0940095
0.287778	413.841	208.184	29.125	15.6647	7.08278	0.0940095
0.288056	414.081	208.024	29.2111	15.8981	7.08278	0.0940095
0.288333	414.345	207.909	29.3889	15.9782	7.08278	0.0940095
0.288611	414.609	207.792	29.3389	16.057	7.08306	0.0942889
0.288889	414.867	207.668	29.375	16.0844	7.08306	0.0942889
0.289167	415.122	207.547	29.3417	16.1651	7.08389	0.0947562
0.289444	415.383	207.432	29.2778	16.0935	7.08389	0.0948767
0.289722	415.632	207.322	29.2972	16.2104	7.08417	0.0951503
0.29	415.883	207.217	29.4778	16.342	7.08417	0.0951503
0.290278	416.12	207.104	29.4111	16.4412	7.08417	0.0951503
0.290556	416.372	206.999	29.4139	16.4529	7.08389	0.0945751
0.290833	416.644	206.882	29.3667	16.4545	7.08417	0.0947892
0.291111	416.919	206.765	29.3139	16.388	7.08417	0.0947892
0.291389	417.182	206.654	29.3	16.4273	7.08417	0.0947892
0.291667	417.457	206.526	29.3917	16.5945	7.08417	0.0947892
0.291944	417.743	206.399	29.3056	16.6058	7.08417	0.0947892
0.292222	418.013	206.288	29.2611	16.5856	7.08444	0.0951523
0.2925	418.274	206.173	29.2444	16.6223	7.08472	0.0950033
0.292778	418.536	206.057	29.1917	16.5455	7.08472	0.0950033
0.293056	418.803	205.94	29.175	16.5337	7.08472	0.0950033
0.293333	419.064	205.829	29.3083	16.7551	7.08472	0.0950033
0.293611	419.29	205.738	29.2056	16.7482	7.08472	0.0950033
0.293889	419.524	205.667	29.1889	16.7451	7.08472	0.0950033
0.294167	419.749	205.591	29.1194	16.7193	7.08444	0.0947913
0.294444	420.005	205.499	29.0972	16.7206	7.08417	0.0954201
0.294722	420.259	205.411	29.0583	16.6536	7.08417	0.0954201
0.295	420.51	205.336	29.1389	16.7936	7.08417	0.0954201
0.295278	420.768	205.257	29.0944	16.8032	7.08444	0.0957212
0.295556	420.965	205.219	29.05	16.7864	7.08444	0.0957212
0.295833	421.163	205.185	28.9972	16.7551	7.08444	0.0957212
0.296111	421.364	205.154	28.9194	16.6813	7.08444	0.0957212
0.296389	421.546	205.132	28.9167	16.6851	7.08444	0.0957212
0.296667	421.767	205.099	29.0944	16.6798	7.08444	0.0957212
0.296944	422	205.077	29.0278	16.7033	7.08444	0.0957212
0.297222	422.233	205.059	28.9611	16.6747	7.08417	0.0957489
0.2975	422.459	205.042	28.9222	16.6472	7.08389	0.0958951
0.297778	422.694	205.035	28.8472	16.5964	7.08389	0.0958951
0.298056	422.915	205.038	29.0028	16.5196	7.08417	0.0959278
0.298333	423.132	205.045	28.9639	16.5553	7.08417	0.0959278
0.298611	423.367	205.056	28.925	16.5776	7.08444	0.0959596
0.298889	423.616	205.071	28.8694	16.5497	7.08444	0.0959596
0.299167	423.866	205.084	28.7667	16.4804	7.08444	0.0959596
0.299444	424.115	205.102	28.7444	16.4738	7.08417	0.0959278
0.299722	424.358	205.123	28.7194	16.4804	7.08417	0.0959278
0.3	424.593	205.163	29.2056	16.3855	7.08389	0.0959547
0.300278	424.831	205.21	29.1306	16.371	7.08389	0.0959547
0.300556	425.101	205.245	29.0667	16.3311	7.08389	0.0959547
0.300833	425.358	205.268	29.0139	16.2967	7.08389	0.0959547
0.301111	425.606	205.301	28.9306	16.2513	7.08389	0.0959547
0.301389	425.839	205.329	29.2222	16.2878	7.08389	0.0959547
0.301667	426.07	205.391	29.3222	16.3217	7.08389	0.0959547
0.301944	426.324	205.522	29.3194	16.3238	7.08389	0.0959547
0.302222	426.555	205.625	29.25	16.2711	7.08389	0.0959547
0.3025	426.761	205.72	29.1528	16.2195	7.08389	0.0959547
0.302778	426.91	205.754	29.0778	16.1801	7.08389	0.0959547
0.303056	427.057	205.789	29.225	16.1879	7.08389	0.0959547
0.303333	427.204	205.814	29.5694	16.4445	7.08389	0.0959547
0.303611	427.378	205.832	29.55	16.4601	7.08417	0.0963439
0.303889	427.576	205.878	29.3917	16.3756	7.08444	0.0961084
0.304167	427.775	205.925	29.3028	16.3382	7.08417	0.0959278
0.304444	427.973	205.975	29.2333	16.3142	7.08389	0.0955369
0.304722	428.173	206.03	29.3583	16.3395	7.08389	0.0955369
0.305	428.358	206.054	29.525	16.5391	7.08417	0.095898
0.305278	428.541	206.071	29.625	16.6685	7.08417	0.095898
0.305556	428.723	206.082	29.4389	16.6141	7.08417	0.095898
0.305833	428.906	206.091	29.3222	16.5389	7.08417	0.095898
0.306111	429.092	206.104	29.2972	16.538	7.08417	0.095898
0.306389	429.287	206.118	29.4111	16.6106	7.08417	0.095898
0.306667	429.483	206.14	29.6167	16.9182	7.08417	0.095898
0.306944	429.694	206.183	29.5778	16.9131	7.08417	0.095898
0.307222	429.857	206.217	29.3972	16.8785	7.08417	0.095898
0.3075	429.984	206.262	29.3556	16.8285	7.08417	0.095898
0.307778	430.101	206.307	29.3	16.8162	7.08444	0.0962866
0.308056	430.208	206.356	29.2917	16.8216	7.08444	0.0962866
0.308333	430.3	206.401	29.6139	17.1024	7.08444	0.0962866
0.308611	430.405	206.439	29.4944	17.113	7.08444	0.0962866
0.308889	430.517	206.462	29.3889	17.1243	7.08444	0.0962866
0.309167	430.654	206.489	29.3222	17.0866	7.08472	0.0962285
0.309444	430.795	206.54	29.2944	17.0718	7.08472	0.0962285
0.309722	430.939	206.593	29.3667	17.1416	7.08472	0.0962285
0.31	431.084	206.641	29.475	17.3233	7.08472	0.0962285
0.310278	431.256	206.669	29.5639	17.3105	7.08472	0.0962285
0.310556	431.417	206.688	29.525	17.3157	7.08472	0.0962285
0.310833	431.578	206.709	29.35	17.2974	7.08444	0.0962866
0.311111	431.623	206.739	29.3306	17.2995	7.08472	0.0964953
0.311389	431.683	206.785	29.4778	17.3146	7.08444	0.0961084
0.311667	431.753	206.832	29.6667	17.3759	7.08417	0.0966104
0.311944	431.815	206.889	29.65	17.402	7.08417	0.0966104
0.312222	431.879	206.945	29.5222	17.4468	7.08417	0.0966104
0.3125	431.95	207.002	29.4611	17.4274	7.08528	0.0935181
0.312778	432.015	207.068	29.5833	17.3423	7.08528	0.0935181
0.313056	432.092	207.14	29.6333	17.3645	7.08528	0.0935181
0.313333	432.132	207.234	29.6083	17.3223	7.08528	0.0935181
0.313611	432.161	207.317	29.7917	17.5091	7.08528	0.0935181
0.313889	432.202	207.408	29.6722	17.499	7.08556	0.0937
0.314167	432.249	207.499	29.5972	17.4723	7.08611	0.0927447
0.314444	432.284	207.592	29.6	17.4731	7.08583	0.0927477
0.314722	432.312	207.686	29.8861	17.5146	7.08583	0.0927477
0.315	432.338	207.783	29.9806	17.4108	7.08583	0.0927477
0.315278	432.338	207.879	29.9639	17.4196	7.08583	0.0927477
0.315556	432.334	207.983	29.8417	17.464	7.08583	0.0927477
0.315833	432.331	208.102	29.7667	17.4069	7.08583	0.0927477
0.316111	432.32	208.223	30.0056	17.5074	7.08611	0.0923124
0.316389	432.317	208.345	30.0306	17.5616	7.08639	0.0917809
0.316667	432.317	208.472	29.9528	17.3669	7.08667	0.0921799
0.316944	432.307	208.599	30.0361	17.4194	7.08694	0.0926073
0.317222	432.288	208.738	29.9194	17.3942	7.08694	0.0926073
0.3175	432.284	208.905	29.9	17.4001	7.08722	0.0923537
0.317778	432.271	209.068	30.0583	17.5602	7.08722	0.0923537
0.318056	432.251	209.248	30.1111	17.6285	7.08722	0.0923537
0.318333	432.223	209.422	29.9389	17.5596	7.08722	0.0923537
0.318611	432.182	209.601	29.9389	17.5596	7.08722	0.0923537
0.318889	432.134	209.783	29.7972	17.5458	7.0875	0.0924083
0.319167	432.031	209.963	29.7833	17.5468	7.0875	0.0924083
0.319444	431.937	210.148	29.7417	17.5426	7.0875	0.0924083
0.319722	431.891	210.36	29.9083	17.716	7.0875	0.0924083
0.32	431.85	210.581	30.1611	17.6798	7.0875	0.0924083
0.320278	431.816	210.82	30.1111	17.6823	7.0875	0.0924083
0.320556	431.712	210.963	30.0222	17.6878	7.0875	0.0924083
0.320833	431.601	211.115	29.9833	17.6667	7.0875	0.0924083
0.321111	431.589	211.341	30.0361	17.803	7.0875	0.0924083
0.321389	431.308	211.312	30.0139	17.7442	7.08722	0.092755
0.321667	431.28	211.564	30.1583	17.9416	7.08722	0.092755
0.321944	431.247	211.833	30.1444	17.9809	7.08722	0.092755
0.322222	431.218	212.125	30.0389	17.9737	7.08778	0.0924619
0.3225	431.186	212.426	30.0167	17.9548	7.08778	0.0924619
0.322778	431.155	212.717	30.0583	18.0466	7.0875	0.0925318
0.323056	431.131	212.995	30.0444	18.0213	7.0875	0.0925318
0.323333	431.117	213.259	30.1889	18.2483	7.08722	0.0928166
0.323611	431.098	213.517	30.0917	18.2313	7.08722	0.0928166
0.323889	431.1	213.79	29.9833	18.218	7.08806	0.0926073
0.324167	431.127	214.072	29.9972	18.2071	7.08778	0.0924001
0.324444	431.169	214.345	29.9833	18.2391	7.08778	0.0923692
0.324722	431.227	214.59	30.0139	18.2273	7.08778	0.0923692
0.325	431.3	214.846	30.0056	18.3736	7.08889	0.0920179
0.325278	431.373	215.102	29.9944	18.3961	7.08889	0.0920179
0.325556	431.46	215.353	29.8944	18.3839	7.08944	0.0920231
0.325833	431.528	215.582	29.8917	18.3565	7.08944	0.0920231
0.326111	431.602	215.788	29.875	18.3808	7.08944	0.0920231
0.326389	431.678	215.989	29.9917	18.5022	7.09222	0.091374
0.326667	431.773	216.17	29.9694	18.5081	7.09278	0.0910137
0.326944	431.869	216.361	29.8583	18.4664	7.09278	0.0910137
0.327222	431.976	216.549	29.7917	18.5087	7.09306	0.090926
0.3275	432.094	216.696	29.7444	18.5002	7.09278	0.0907622
0.327778	432.335	216.642	29.7583	18.4894	7.09278	0.0907622
0.328056	432.559	216.549	29.7944	18.5666	7.09306	0.0908631
0.328333	432.542	216.069	29.7444	18.485	7.09306	0.0908631
0.328611	432.54	215.586	29.6583	18.4922	7.09306	0.0908631
0.328889	432.806	215.44	29.6111	18.5056	7.09278	0.0909509
0.329167	433.049	215.303	29.6056	18.5129	7.09306	0.0909888
0.329444	433.285	215.165	29.6056	18.5288	7.09306	0.0909888
0.329722	433.529	215.035	29.7083	18.6154	7.09278	0.090888
0.33	433.776	214.893	29.6083	18.4849	7.09278	0.090888
0.330278	434.02	214.758	29.5833	18.5024	7.09278	0.090888
0.330556	434.255	214.639	29.5611	18.4935	7.09278	0.090888
0.330833	434.485	214.519	29.5667	18.5396	7.09306	0.0906743
0.331111	434.72	214.395	29.5944	18.5186	7.09278	0.0907307
0.331389	434.962	214.279	29.5389	18.471	7.0925	0.0906603
0.331667	435.206	214.161	29.6222	18.3869	7.0925	0.0906603
0.331944	435.481	214.044	29.4833	18.3346	7.09278	0.0902888
0.332222	435.763	213.923	29.4444	18.3297	7.09306	0.0902004
0.3325	436.048	213.792	29.4444	18.3725	7.09306	0.0902004
0.332778	436.325	213.661	29.6278	18.2342	7.09306	0.0902004
0.333056	436.59	213.531	29.5861	18.1769	7.09306	0.0902004
0.333333	436.855	213.408	29.6861	18.0484	7.09306	0.0902004
0.333611	437.124	213.281	29.5611	18.0257	7.09306	0.0902004
0.333889	437.408	213.155	29.4889	18.0619	7.0925	0.0901546
0.334167	437.692	213.027	29.4639	18.0427	7.0925	0.0901546
0.334444	437.983	212.91	29.7361	17.9704	7.09222	0.0897969
0.334722	438.263	212.792	29.6833	17.8891	7.09194	0.0899149
0.335	438.548	212.687	29.8722	17.8477	7.09194	0.0899149
0.335278	438.839	212.587	30.0278	17.6273	7.09194	0.0899149
0.335556	439.159	212.516	29.9639	17.6619	7.09222	0.0898288
0.335833	439.529	212.468	29.8917	17.585	7.09222	0.0898288
0.336111	439.855	212.362	30.0528	17.6013	7.09222	0.0898288
0.336389	440.136	212.241	29.9944	17.5168	7.09222	0.0898288
0.336667	440.401	212.096	30.225	17.4703	7.09222	0.090652
0.336944	440.645	211.951	30.2167	17.4784	7.09222	0.090652
0.337222	440.959	211.915	30.025	17.3725	7.09222	0.090652
0.3375	441.267	211.884	29.9722	17.3435	7.09222	0.090652
0.337778	441.475	211.784	30.0111	17.33	7.09222	0.090652
0.338056	441.956	211.977	30.1444	17.3869	7.09222	0.090652
0.338333	442.196	211.893	30.1306	17.3807	7.09222	0.090652
0.338611	442.447	211.816	30.6028	17.3891	7.0925	0.0911004
0.338889	442.691	211.743	30.4389	17.2527	7.09306	0.0909888
0.339167	442.925	211.664	30.4528	17.2383	7.09306	0.0909888
0.339444	443.149	211.592	30.4222	17.2411	7.09306	0.0909888
0.339722	443.367	211.54	30.3639	17.1625	7.09306	0.0909888
0.34	443.582	211.494	30.4667	17.1713	7.09278	0.0910137
0.340278	443.797	211.451	30.4111	17.174	7.09278	0.0910137
0.340556	444.022	211.415	30.3556	17.0817	7.0925	0.0913197
0.340833	444.251	211.398	30.3278	17.0603	7.09278	0.0915458
0.341111	444.463	211.384	30.3389	17.0509	7.09278	0.0915458
0.341389	444.663	211.383	30.2833	17.0162	7.09278	0.0915458
0.341667	444.848	211.366	30.2778	17.0209	7.09417	0.0903129
0.341944	445.025	211.349	30.175	17.0062	7.09444	0.0899347
0.342222	445.17	211.3	30.1083	16.9798	7.09472	0.0899996
0.3425	445.305	211.253	30.0694	16.9525	7.09472	0.0899996
0.342778	445.43	211.216	30.0417	16.9484	7.09472	0.0899996
0.343056	445.567	211.232	30	16.9031	7.09472	0.0899996
0.343333	445.689	211.269	29.8944	16.9029	7.09583	0.0895505
0.343611	445.816	211.287	29.9528	16.9973	7.09583	0.0895505
0.343889	445.931	211.288	29.8167	16.867	7.09583	0.0895505
0.344167	446.039	211.31	29.7972	16.8576	7.09583	0.0895505
0.344444	446.138	211.334	29.7972	16.8576	7.09583	0.0895505
0.344722	446.237	211.364	29.7222	16.8089	7.09583	0.0895505
0.345	446.572	211.737	29.6333	16.7955	7.09556	0.0891049
0.345278	446.898	212.128	29.5889	16.8137	7.095	0.0896182
0.345556	446.972	212.16	29.5222	16.7659	7.09472	0.0897134
0.345833	447.062	212.175	29.5139	16.7754	7.09583	0.0896461
0.346111	447.183	212.192	29.4917	16.7515	7.09583	0.0896461
0.346389	447.308	212.2	29.4194	16.709	7.09583	0.0896461
0.346667	447.423	212.204	29.3083	16.7204	7.09611	0.0901198
0.346944	447.524	212.204	29.3361	16.773	7.09611	0.0901198
0.347222	447.624	212.195	29.3028	16.6704	7.09611	0.0901198
0.3475	447.729	212.189	29.3111	16.7025	7.09611	0.0901198
0.347778	447.826	212.175	29.2556	16.6553	7.09722	0.0905416
0.348056	447.931	212.15	29.1333	16.6167	7.09722	0.0905416
0.348333	448.04	212.14	29.1361	16.6326	7.09694	0.0911144
0.348611	448.146	212.14	29.0583	16.6651	7.09694	0.0911144
0.348889	448.246	212.144	29.1611	16.6537	7.09694	0.0911144
0.349167	448.334	212.13	29.0611	16.5753	7.09694	0.0911144
0.349444	448.423	212.103	29.0194	16.5417	7.09722	0.0912958
0.349722	448.504	212.08	28.9444	16.5165	7.09722	0.0912958
0.35	448.577	212.051	28.9111	16.5274	7.09722	0.0912958
0.350278	448.655	212.027	28.7472	16.5918	7.09778	0.090998
0.350556	448.733	212.01	28.975	16.6783	7.09778	0.090998
0.350833	448.815	212.008	28.7056	16.5415	7.09806	0.0908946
0.351111	448.891	212.006	28.6417	16.4913	7.09833	0.0911043
0.351389	448.983	212.023	28.6111	16.4715	7.09833	0.0911043
0.351667	449.067	212.048	28.5361	16.4865	7.09833	0.0911043
0.351944	449.167	212.088	28.4361	16.5416	7.09806	0.0913961
0.352222	449.239	212.128	28.4556	16.5166	7.09806	0.0913961
0.3525	449.31	212.154	28.2361	16.4991	7.09833	0.0916359
0.352778	449.415	212.208	28.175	16.4307	7.09833	0.0916359
0.353056	449.518	212.251	28.1417	16.4297	7.09833	0.0916359
0.353333	449.632	212.295	28.1056	16.4549	7.09861	0.0917497
0.353611	449.764	212.335	28.0528	16.4757	7.09861	0.0917497
0.353889	449.887	212.365	28.5028	16.885	7.09861	0.0917497
0.354167	450.018	212.387	28.4889	16.8712	7.09861	0.0917497
0.354444	450.155	212.4	28.3556	16.85	7.09833	0.0915423
0.354722	450.289	212.414	28.3111	16.8283	7.09833	0.0915423
0.355	450.415	212.42	28.2472	16.8266	7.09833	0.0915423
0.355278	450.542	212.428	28.2778	17.0235	7.09917	0.0910377
0.355556	450.677	212.446	28.2528	17.0382	7.09917	0.0910377
0.355833	450.817	212.462	28.2806	17.0268	7.09917	0.0910377
0.356111	450.945	212.496	28.4056	17.0238	7.09917	0.0910377
0.356389	451.088	212.517	28.2972	17.0988	7.09917	0.0910377
0.356667	451.224	212.543	28.2639	17.1023	7.10028	0.0899043
0.356944	451.367	212.579	28.1806	17.1235	7.1	0.0899841
0.357222	451.503	212.614	28.2333	17.2269	7.1	0.0899841
0.3575	451.626	212.635	28.4361	17.3086	7.1	0.0899841
0.357778	451.757	212.649	28.4056	17.2809	7.1	0.0899841
0.358056	451.842	212.553	28.3556	17.2377	7.10083	0.0900912
0.358333	451.929	212.467	28.2944	17.2312	7.10083	0.0900912
0.358611	452.068	212.498	28.3444	17.1746	7.10028	0.0905376
0.358889	452.229	212.563	28.3083	17.1707	7.10028	0.0905376
0.359167	452.392	212.64	28.5194	17.3918	7.10028	0.0905376
0.359444	452.553	212.717	28.5528	17.4086	7.10028	0.0905376
0.359722	452.705	212.751	28.5167	17.4253	7.10028	0.0905376
0.36	452.864	212.766	28.5	17.4114	7.10083	0.0902813
0.360278	453.03	212.806	28.5333	17.3501	7.10083	0.0902813
0.360556	453.203	212.866	28.5778	17.3984	7.10111	0.0903889
0.360833	453.37	212.903	28.6806	17.5847	7.10111	0.0903889
0.361111	453.533	212.924	28.6639	17.5489	7.10083	0.090218
0.361389	453.692	212.947	28.6167	17.4991	7.10083	0.0906288
0.361667	453.859	212.975	28.5778	17.5095	7.10083	0.0906288
0.361944	454.037	213.011	28.7028	17.4375	7.10083	0.0906288
0.362222	454.195	213.047	28.6889	17.4735	7.10111	0.0907675
0.3625	454.343	213.086	28.7806	17.4427	7.10111	0.0907675
0.362778	454.473	213.112	28.8278	17.5405	7.10111	0.0907675
0.363056	454.6	213.143	28.8278	17.5144	7.10111	0.0907675
0.363333	454.721	213.19	28.7306	17.4587	7.10111	0.0907675
0.363611	454.856	213.247	28.6917	17.4622	7.10111	0.0907675
0.363889	454.997	213.296	29.1611	17.4976	7.10111	0.0907675
0.364167	455.139	213.341	29.1028	17.5499	7.10083	0.0912884
0.364444	455.287	213.391	29.0861	17.5626	7.10111	0.0911757
0.364722	455.423	213.441	29.0333	17.5463	7.10111	0.0911757
0.365	455.532	213.479	28.9611	17.4751	7.10111	0.0911757
0.365278	455.524	213.513	29.1278	17.6101	7.10111	0.0911757
0.365556	455.421	213.542	29.4611	17.6749	7.10083	0.0910063
0.365833	455.322	213.594	29.3389	17.7179	7.10083	0.0910063
0.366111	455.234	213.669	29.3194	17.7356	7.10083	0.0910063
0.366389	455.157	213.744	29.3139	17.6909	7.10111	0.0915198
0.366667	455.083	213.828	29.2	17.6471	7.10111	0.0915198
0.366944	455.005	213.929	29.3861	17.8185	7.10111	0.0915198
0.367222	454.921	214.033	29.6361	18.0014	7.10139	0.0916874
0.3675	454.83	214.13	29.5306	18.0192	7.10167	0.0917294
0.367778	454.738	214.229	29.5083	18.0336	7.10167	0.0917294
0.368056	454.641	214.32	29.4611	18.0217	7.10167	0.0917294
0.368333	454.543	214.395	29.4611	18.0059	7.10167	0.0917294
0.368611	454.432	214.459	29.3611	17.9576	7.10194	0.0914274
0.368889	454.326	214.523	29.8	18.3224	7.10194	0.0914274
0.369167	454.242	214.604	29.775	18.3352	7.10194	0.0914274
0.369444	454.156	214.703	29.6806	18.3561	7.10222	0.0909352
0.369722	454.064	214.822	29.7056	18.3179	7.10222	0.0909352
0.37	453.977	214.965	29.6167	18.2763	7.10222	0.0909352
0.370278	453.9	215.136	29.7417	18.2461	7.10222	0.0909352
0.370556	453.833	215.329	30.0083	18.6471	7.10222	0.0912175
0.370833	453.772	215.535	29.9722	18.6253	7.1025	0.0911631
0.371111	453.7	215.755	29.9472	18.6432	7.1025	0.0911631
0.371389	453.626	215.985	29.9167	18.6168	7.1025	0.0911631
0.371667	453.553	216.211	29.9389	18.5361	7.1025	0.0911631
0.371944	453.476	216.437	30.1333	18.5572	7.10278	0.0913584
0.372222	453.402	216.665	30.3833	18.8142	7.10278	0.0913584
0.3725	453.338	216.904	30.3222	18.8251	7.10278	0.0913584
0.372778	453.301	217.137	30.3	18.8436	7.10278	0.0913584
0.373056	453.243	217.387	30.2556	18.8261	7.10278	0.0913584
0.373333	453.185	217.645	30.4333	18.7119	7.10306	0.091895
0.373611	453.107	217.906	30.4278	18.74	7.10306	0.091895
0.373889	453.027	218.188	30.8167	18.9046	7.10306	0.0921744
0.374167	452.956	218.462	30.7833	18.8932	7.10306	0.0921744
0.374444	452.89	218.765	30.6917	18.9316	7.10306	0.0921744
0.374722	452.892	219.163	30.9028	18.83	7.10333	0.0926437
0.375	452.875	219.556	30.8861	18.8339	7.10333	0.0926437
0.375278	452.814	219.852	31	18.9674	7.10333	0.0926437
0.375556	452.754	220.14	30.9889	18.9963	7.10333	0.0926437
0.375833	452.683	220.436	31.1333	18.9891	7.10333	0.0926437
0.376111	452.624	220.75	31.0722	19.0081	7.10333	0.0927978
0.376389	452.569	221.083	31.0778	18.6239	7.10389	0.0932363
0.376667	452.522	221.402	31.1694	18.6868	7.10389	0.0932363
0.376944	452.466	221.74	31.1361	18.6976	7.10417	0.0934536
0.377222	452.402	222.076	31.3944	18.849	7.10417	0.0934536
0.3775	452.328	222.412	31.3556	18.8166	7.10472	0.0935486
0.377778	452.262	222.764	31.3278	18.8134	7.10472	0.0935486
0.378056	452.208	223.117	32.0111	18.6019	7.10472	0.0935486
0.378333	452.161	223.464	31.8833	18.408	7.105	0.0934268
0.378611	452.112	223.788	31.8417	18.4963	7.105	0.0934268
0.378889	452.061	224.125	31.9444	18.5388	7.10472	0.0932734
0.379167	451.931	224.442	31.9222	18.5254	7.10444	0.0933027
0.379444	451.658	224.762	31.8694	18.5443	7.10444	0.0933027
0.379722	451.397	225.06	31.8194	18.3375	7.10444	0.0933027
0.38	451.17	225.349	31.825	18.4025	7.10444	0.0933027
0.380278	450.948	225.631	31.7028	18.3737	7.10472	0.0929665
0.380556	450.584	225.827	31.6889	18.3617	7.10472	0.0929665
0.380833	450.219	226.045	31.7278	18.4255	7.10472	0.0929665
0.381111	449.726	226.182	31.475	18.0186	7.105	0.0930284
0.381389	449.247	226.326	31.4361	17.9499	7.10528	0.0935792
0.381667	448.847	226.513	31.3667	17.9723	7.10528	0.0935792
0.381944	448.566	226.515	31.2194	17.9936	7.10528	0.0942182
0.382222	448.405	226.371	31.2278	18.0043	7.105	0.0940972
0.3825	448.264	226.232	31.2222	18.0196	7.105	0.0940972
0.382778	448.123	226.089	30.9194	17.6319	7.10528	0.0936402
0.383056	448.136	225.981	30.9472	17.5726	7.10556	0.0936084
0.383333	448.159	225.865	30.9056	17.5956	7.10583	0.0933312
0.383611	448.207	225.732	30.7306	17.5639	7.10583	0.0933312
0.383889	448.254	225.554	30.6278	17.4925	7.10556	0.0932415
0.384167	448.314	225.388	30.6417	17.4927	7.10556	0.0932415
0.384444	448.406	225.22	30.7417	17.441	7.10528	0.093304
0.384722	448.527	225.057	30.6917	17.4641	7.10556	0.0938219
0.385	448.662	224.906	30.6583	17.4929	7.10639	0.0939347
0.385278	448.834	224.774	30.5389	17.5204	7.10611	0.0941208
0.385556	449.042	224.654	30.6139	17.4443	7.10611	0.0941208
0.385833	449.256	224.539	30.5667	17.3474	7.10611	0.0941208
0.386111	449.463	224.427	30.325	17.1033	7.10639	0.0942081
0.386389	449.678	224.326	30.3194	17.1081	7.10611	0.0940601
0.386667	449.902	224.226	30.2222	17.1435	7.10667	0.0932278
0.386944	450.141	224.101	30.1111	17.1074	7.10694	0.0933142
0.387222	450.417	223.976	30.1806	16.9581	7.10667	0.0935032
0.3875	450.716	223.859	30.1861	16.9279	7.10667	0.0935032
0.387778	451.022	223.747	30.2194	16.8757	7.10694	0.0930689
0.388056	451.315	223.627	30.3028	16.9259	7.10722	0.0936745
0.388333	451.576	223.479	30.2611	16.9389	7.1075	0.0935758
0.388611	451.854	223.322	30.1528	16.8708	7.10778	0.0938422
0.388889	452.166	223.185	30.0667	16.8149	7.10778	0.0938422
0.389167	452.479	223.063	30.0611	16.7596	7.10778	0.0938422
0.389444	452.805	222.936	30.2167	16.7482	7.10778	0.0938422
0.389722	453.155	222.818	30.1722	16.851	7.10806	0.0938333
0.39	453.506	222.718	30.1833	16.8244	7.10833	0.0937626
0.390278	453.866	222.626	30.0556	16.739	7.10806	0.0936809
0.390556	454.269	222.485	30.4806	16.7584	7.10806	0.0936809
0.390833	454.661	222.363	30.5556	16.6921	7.10778	0.0935677
0.391111	455.043	222.239	30.6472	16.8229	7.10778	0.0935677
0.391389	455.408	222.149	30.55	16.8134	7.10861	0.0948428
0.391667	455.792	222.085	30.5528	16.7979	7.10861	0.0948428
0.391944	456.173	222.007	30.6806	16.9302	7.10861	0.0948428
0.392222	456.549	221.946	30.5694	16.8719	7.10861	0.0948428
0.3925	456.942	221.881	30.5861	16.8347	7.10861	0.0948428
0.392778	457.335	221.802	30.5833	16.846	7.10861	0.0948428
0.393056	457.716	221.719	30.6	16.9519	7.10861	0.0948428
0.393333	458.078	221.651	30.6	16.8943	7.10861	0.0948428
0.393611	458.44	221.587	30.5139	16.8266	7.10861	0.0948428
0.393889	458.802	221.55	30.6556	17.0752	7.10889	0.0946506
0.394167	459.167	221.521	30.6667	16.9707	7.10889	0.0946506
0.394444	459.523	221.486	30.6306	17.0042	7.10917	0.0952103
0.394722	459.866	221.447	30.5806	17.0125	7.10944	0.0951073
0.395	460.199	221.417	30.5889	16.9294	7.10944	0.0951073
0.395278	460.502	221.423	30.6194	17.1243	7.10972	0.0953935
0.395556	460.796	221.443	30.5389	17.0348	7.10972	0.0953935
0.395833	461.189	221.37	30.5694	16.9078	7.11	0.0949887
0.396111	461.735	221.184	30.5444	16.8994	7.11	0.0949887
0.396389	462.276	221.017	30.5806	16.8519	7.11	0.0949887
0.396667	462.796	220.874	30.5611	16.8661	7.11	0.0949887
0.396944	463.314	220.743	30.5528	17.0061	7.10972	0.0945209
0.397222	463.974	220.684	30.4639	16.9014	7.10972	0.0945209
0.3975	464.634	220.644	30.5833	16.7344	7.11056	0.0932261
0.397778	465.441	220.703	30.5667	16.7124	7.11083	0.0938197
0.398056	466.251	220.785	30.55	16.7398	7.11167	0.094612
0.398333	467.001	220.864	30.5944	16.6328	7.11139	0.0946921
0.398611	467.719	220.951	30.5639	16.6422	7.11139	0.0946921
0.398889	468.4	221.035	30.3472	16.4535	7.11167	0.0947629
0.399167	469.072	221.137	30.4	16.3406	7.1125	0.094063
0.399444	469.729	221.252	30.3833	16.3456	7.1125	0.094063
0.399722	470.219	221.292	30.3278	16.3288	7.1125	0.094063
0.4	470.69	221.34	30.325	16.3224	7.1125	0.094063
0.400278	471.128	221.393	30.3889	16.2297	7.11222	0.0942977
0.400556	471.565	221.456	30.2389	16.1036	7.1125	0.0941238
0.400833	471.991	221.512	30.6472	15.9556	7.11278	0.0940702
0.401111	472.38	221.571	30.6194	15.9732	7.11278	0.0940702
0.401389	472.731	221.614	30.5917	15.9313	7.1125	0.0941845
0.401667	473.079	221.671	30.7083	15.9022	7.1125	0.0941845
0.401944	473.392	221.706	30.6667	15.9168	7.11278	0.0944945
0.402222	473.665	221.734	30.5417	15.8447	7.1125	0.0946686
0.4025	473.921	221.78	30.6639	15.8271	7.11306	0.0941069
0.402778	474.185	221.835	30.7028	15.815	7.11361	0.0940563
0.403056	474.455	221.892	30.6889	15.82	7.11361	0.0940563
0.403333	474.711	221.948	30.6333	15.7978	7.11361	0.0940563
0.403611	474.957	222.009	30.6361	15.7316	7.11361	0.0940563
0.403889	475.161	222.071	30.4472	15.6585	7.11361	0.0940563
0.404167	475.344	222.137	30.575	15.7856	7.11361	0.0940563
0.404444	475.513	222.198	30.6333	15.7474	7.11417	0.0948796
0.404722	475.699	222.273	30.5861	15.7238	7.11417	0.0948796
0.405	475.921	222.379	30.6611	15.7501	7.11417	0.0948796
0.405278	476.119	222.494	30.575	15.7303	7.11417	0.0948796
0.405556	476.275	222.577	30.4667	15.7892	7.11417	0.0948796
0.405833	476.421	222.646	30.3472	15.7697	7.11417	0.0948796
0.406111	476.552	222.713	30.3444	15.8503	7.11417	0.0948796
0.406389	476.658	222.778	30.4278	15.764	7.11444	0.0954821
0.406667	476.756	222.827	30.4972	15.7916	7.11417	0.0951803
0.406944	476.87	222.864	30.4472	15.7833	7.11417	0.0951803
0.407222	476.965	222.91	30.2694	15.8255	7.11417	0.0951803
0.4075	477.072	222.963	30.1583	15.7806	7.11417	0.0951803
0.407778	477.165	223.004	30.3222	15.8455	7.11417	0.0951803
0.408056	477.255	223.038	30.2944	15.9061	7.11472	0.0950334
0.408333	477.342	223.06	30.3528	15.9337	7.11472	0.0950334
0.408611	477.425	223.088	30.2306	15.7805	7.11472	0.0950334
0.408889	477.515	223.135	30.1528	15.8184	7.11472	0.0950334
0.409167	477.584	223.178	30.025	15.8176	7.11472	0.0950334
0.409444	477.359	222.612	30.1167	15.898	7.11472	0.0946116
0.409722	477.143	222.051	30.1056	15.9068	7.11472	0.0946116
0.41	477.202	222.087	30.1528	15.9145	7.11472	0.0946116
0.410278	477.264	222.118	29.9	15.5223	7.115	0.0949436
0.410556	477.332	222.131	29.7833	15.5489	7.11556	0.0941866
0.410833	477.406	222.151	29.7056	15.5254	7.11556	0.0941866
0.411111	477.49	222.172	29.725	15.6341	7.11583	0.0941238
0.411389	477.581	222.203	29.7694	15.5379	7.11583	0.0942754
0.411667	477.674	222.235	29.8333	15.4269	7.11583	0.0942754
0.411944	477.784	222.255	29.7833	15.3949	7.11583	0.0942754
0.412222	477.904	222.262	29.7111	15.4122	7.11778	0.0925237
0.4125	478.014	222.305	29.6222	15.4275	7.11778	0.0925237
0.412778	478.112	222.358	29.5083	15.4133	7.11778	0.0925237
0.413056	478.205	222.416	29.5167	15.3942	7.11806	0.0932223
0.413333	478.291	222.472	29.375	14.6154	7.11833	0.0930284
0.413611	478.37	222.537	29.2556	14.5726	7.11833	0.0930284
0.413889	478.47	222.6	29.1806	14.5987	7.11917	0.0927169
0.414167	478.575	222.648	29.1028	14.5989	7.11917	0.0927169
0.414444	478.666	222.717	29.1389	14.6914	7.11944	0.0926728
0.414722	478.749	222.786	29.0111	14.5059	7.12	0.0935643
0.415	478.823	222.854	29.0139	14.5037	7.12	0.0935643
0.415278	478.911	222.93	28.7667	14.3193	7.12	0.0935643
0.415556	479.002	223.016	28.9556	14.2023	7.12	0.0935643
0.415833	479.091	223.095	28.9611	14.1842	7.12028	0.0934264
0.416111	479.194	223.168	28.7639	14.2346	7.12056	0.0936237
0.416389	479.316	223.244	28.6389	14.1362	7.12056	0.0936237
0.416667	479.454	223.332	28.7028	14.1673	7.12056	0.0936237
0.416944	479.587	223.423	28.925	14.1937	7.12056	0.0942624
0.417222	479.71	223.523	28.8778	14.2134	7.12056	0.0942624
0.4175	479.828	223.627	28.9583	14.1388	7.12083	0.0941541
0.417778	479.965	223.731	28.95	14.1444	7.12083	0.0941541
0.418056	480.109	223.838	28.7361	14.0435	7.12111	0.094227
0.418333	480.251	223.945	28.7861	14.1694	7.12111	0.094227
0.418611	480.39	224.055	29.0222	14.4172	7.12111	0.094227
0.418889	480.525	224.154	28.9806	14.4311	7.12111	0.094227
0.419167	480.636	224.21	29.0278	14.368	7.12139	0.0944504
0.419444	480.758	224.265	28.8972	14.492	7.12167	0.0944004
0.419722	480.878	224.326	28.7444	14.4062	7.12167	0.0944004
0.42	481.006	224.403	28.7417	14.5452	7.12167	0.0944004
0.420278	481.121	224.483	28.9111	14.8869	7.12139	0.0939955
0.420556	481.242	224.55	28.8639	14.9042	7.12139	0.0941474
0.420833	481.356	224.596	29.0111	14.7581	7.12194	0.0943192
0.421111	481.473	224.645	28.9194	14.754	7.12222	0.0950221
0.421389	481.584	224.689	28.7389	14.7376	7.12222	0.0950221
0.421667	481.685	224.748	28.7361	14.8102	7.12278	0.0945549
0.421944	481.792	224.792	28.825	15.149	7.12306	0.0949231
0.422222	481.893	224.839	28.8861	15.0969	7.12306	0.0949231
0.4225	482.001	224.887	29.025	14.9966	7.12306	0.0949231
0.422778	482.097	224.937	29.0528	15.11	7.12306	0.0949231
0.423056	482.203	224.985	28.8167	15.0619	7.12306	0.0949231
0.423333	482.299	225.03	28.75	15.0828	7.12306	0.0949231
0.423611	482.378	225.091	28.7833	15.2556	7.12306	0.0949231
0.423889	482.435	225.142	28.8806	15.1356	7.12306	0.0949231
0.424167	482.489	225.187	28.9222	15.1202	7.12306	0.0949231
0.424444	482.582	225.261	28.9139	15.122	7.12306	0.0949231
0.424722	482.677	225.321	28.7194	15.1395	7.12306	0.0949231
0.425	482.789	225.383	28.6639	15.1738	7.12306	0.0949231
0.425278	482.898	225.455	28.6361	15.234	7.12306	0.0949231
0.425556	483.004	225.512	28.7611	15.2202	7.12306	0.0949231
0.425833	483.126	225.564	28.9833	15.3113	7.12306	0.0950134
0.426111	483.538	226.232	28.975	15.3632	7.12306	0.0950134
0.426389	483.943	226.925	28.8139	15.3513	7.12306	0.0950134
0.426667	484.07	227.006	28.75	15.3502	7.12306	0.0950134
0.426944	484.204	227.079	28.7083	15.3293	7.12306	0.0950134
0.427222	484.344	227.152	28.7833	15.4012	7.12306	0.0950134
0.4275	484.467	227.22	28.7528	15.4057	7.12306	0.0950134
0.427778	484.574	227.288	28.8667	15.4514	7.12333	0.095289
0.428056	484.668	227.341	28.7083	15.5093	7.12361	0.0953835
0.428333	484.756	227.401	28.6139	15.508	7.125	0.0941883
0.428611	484.848	227.465	28.55	15.4561	7.125	0.0941883
0.428889	484.942	227.526	28.5917	15.5628	7.12472	0.0939753
0.429167	485.031	227.578	28.5333	15.5455	7.125	0.0936712
0.429444	485.125	227.63	28.475	15.5954	7.125	0.0936712
0.429722	485.208	227.661	28.4139	15.5895	7.125	0.0936712
0.43	485.304	227.704	28.3417	15.4867	7.12528	0.0935181
0.430278	485.397	227.743	28.2833	15.5174	7.12528	0.0935181
0.430556	485.454	227.78	28.3028	15.6023	7.12556	0.0936084
0.430833	485.511	227.817	28.2889	15.5996	7.12556	0.0936084
0.431111	485.557	227.833	28.3111	15.657	7.12583	0.0939111
0.431389	485.604	227.852	28.2722	15.6753	7.12583	0.0939111
0.431667	485.666	227.866	28.125	15.5849	7.12667	0.0930745
0.431944	485.725	227.881	28.0611	15.5705	7.12694	0.0934672
0.432222	485.779	227.876	27.9944	15.5255	7.12694	0.0934672
0.4325	485.813	227.855	28.1639	15.5468	7.12694	0.0934672
0.432778	485.843	227.845	28.1194	15.5799	7.12722	0.0934302
0.433056	485.867	227.824	28.0611	15.5995	7.1275	0.0941541
0.433333	485.893	227.789	27.9694	15.5441	7.12778	0.0936898
0.433611	485.934	227.765	27.925	15.5436	7.12806	0.0935283
0.433889	485.984	227.752	27.8222	15.4995	7.12833	0.0935185
0.434167	486.028	227.737	28.0778	15.5295	7.12806	0.0929461
0.434444	486.057	227.714	28.025	15.5393	7.12806	0.0929461
0.434722	486.095	227.688	27.9361	15.5588	7.12778	0.0922144
0.435	486.13	227.669	27.8639	15.5032	7.12833	0.0917294
0.435278	486.164	227.639	27.8361	15.4936	7.12833	0.0917294
0.435556	486.2	227.607	27.8556	15.5531	7.12833	0.0917294
0.435833	486.254	227.602	28.0333	15.599	7.12833	0.0917294
0.436111	486.252	227.679	27.9917	15.5911	7.12861	0.0918431
0.436389	486.243	227.747	27.95	15.6124	7.12861	0.0918431
0.436667	486.301	227.725	27.8611	15.509	7.12889	0.0916446
0.436944	486.363	227.7	27.8	15.5195	7.12889	0.0916446
0.437222	486.415	227.671	27.8944	15.6156	7.12889	0.0916446
0.4375	486.47	227.648	28.05	15.6914	7.12889	0.0916446
0.437778	486.528	227.624	27.8694	15.6492	7.12917	0.0919744
0.438056	486.586	227.603	27.7611	15.6244	7.12917	0.0919744
0.438333	486.622	227.576	27.7194	15.5602	7.12917	0.0919744
0.438611	486.653	227.546	27.6889	15.5528	7.12917	0.0919744
0.438889	486.692	227.511	27.8333	15.7698	7.12944	0.0919921
0.439167	486.74	227.483	27.8611	15.7551	7.12944	0.0919921
0.439444	486.774	227.435	27.6639	15.6955	7.12972	0.092071
0.439722	486.81	227.398	27.5333	15.6311	7.12972	0.092071
0.44	486.871	227.383	27.55	15.4956	7.13	0.0924894
0.440278	486.947	227.359	27.5333	15.4823	7.12972	0.0926587
0.440556	487.03	227.355	27.4944	15.4957	7.12972	0.0926587
0.440833	487.109	227.349	27.4694	15.4485	7.12972	0.0926587
0.441111	487.159	227.306	27.3694	15.4502	7.12972	0.0926587
0.441389	487.212	227.273	27.2611	15.3353	7.12972	0.0926587
0.441667	487.252	227.248	27.4583	15.1855	7.12972	0.0926587
0.441944	487.305	227.225	27.3889	15.137	7.12972	0.0926587
0.442222	487.352	227.205	27.6694	15.6096	7.12972	0.0926587
0.4425	487.396	227.197	27.5639	15.5455	7.12972	0.0926587
0.442778	487.453	227.188	27.2694	15.5424	7.13028	0.0931508
0.443056	487.506	227.157	27.0917	15.3972	7.13028	0.0931508
0.443333	487.575	227.12	27.1417	15.381	7.13028	0.0931508
0.443611	487.632	227.083	27.2472	15.3016	7.13028	0.0931508
0.443889	487.679	227.053	27.0583	15.2987	7.13083	0.093178
0.444167	487.74	227.031	27.0083	15.3117	7.13056	0.093471
0.444444	487.82	227.004	26.8944	15.276	7.13056	0.093471
0.444722	487.914	226.987	26.8722	15.2355	7.13056	0.093471
0.445	488.014	226.969	26.8306	15.1135	7.13056	0.093471
0.445278	488.104	226.946	26.8639	15.0671	7.13056	0.093471
0.445556	488.193	226.919	26.725	15.0535	7.13083	0.0935147
0.445833	488.28	226.891	26.5667	15.0011	7.13083	0.0935147
0.446111	488.34	226.843	26.5306	14.9317	7.13083	0.0935147
0.446389	488.421	226.824	26.4	14.8402	7.13083	0.0935147
0.446667	488.481	226.799	26.3778	14.8456	7.13111	0.0933741
0.446944	488.538	226.771	26.4889	14.8255	7.13111	0.0938015
0.447222	488.621	226.738	26.3528	14.6935	7.13111	0.0938015
0.4475	488.704	226.708	26.2583	14.7352	7.13111	0.0938015
0.447778	488.787	226.672	26.1972	14.5753	7.13083	0.0938806
0.448056	488.863	226.63	26.1389	14.603	7.13083	0.0938806
0.448333	488.933	226.59	26.1139	14.597	7.13083	0.0938806
0.448611	489.007	226.551	26.125	14.5932	7.13083	0.0938806
0.448889	489.097	226.524	26.1389	14.4739	7.13111	0.0932823
0.449167	489.2	226.515	26.0694	14.4926	7.13139	0.0932325
0.449444	489.299	226.506	25.9972	14.393	7.13139	0.0932325
0.449722	489.4	226.504	26.0639	14.4136	7.13139	0.0931405
0.45	489.496	226.512	26.0472	14.3773	7.13139	0.0931405
0.450278	489.598	226.523	26.2611	14.4656	7.13139	0.0931405
0.450556	489.697	226.531	26.1583	14.4504	7.13139	0.0931405
0.450833	489.788	226.537	26.1778	14.4274	7.13194	0.0935894
0.451111	489.878	226.548	26.2472	14.4521	7.13194	0.0935894
0.451389	489.96	226.563	26.2972	14.4017	7.13194	0.0935894
0.451667	490.038	226.567	26.3472	14.4373	7.13222	0.094055
0.451944	490.112	226.585	26.3	14.407	7.13222	0.094055
0.452222	490.191	226.628	26.3056	14.3952	7.13222	0.094055
0.4525	490.282	226.667	26.3	14.3583	7.13278	0.0942826
0.452778	490.422	226.616	26.2111	14.3151	7.13278	0.0942826
0.453056	490.567	226.564	26.2611	14.3087	7.13278	0.0942826
0.453333	490.666	226.588	26.4028	14.4132	7.13278	0.0942826
0.453611	490.758	226.62	26.5056	14.407	7.13278	0.0942826
0.453889	490.858	226.659	26.4306	14.4393	7.13278	0.0942826
0.454167	490.952	226.697	26.3917	14.3537	7.13306	0.0942586
0.454444	491.043	226.73	26.4222	14.3941	7.13306	0.0942586
0.454722	491.141	226.76	26.5	14.4874	7.13306	0.0942586
0.455	491.261	226.801	26.4944	14.4609	7.13333	0.0947478
0.455278	491.386	226.849	26.475	14.4751	7.13306	0.0947122
0.455556	491.505	226.891	26.6	14.4972	7.13333	0.0955286
0.455833	491.611	226.923	26.5833	14.4795	7.13361	0.095951
0.456111	491.723	226.971	26.575	14.4711	7.13389	0.0957759
0.456389	491.83	227.007	26.5972	14.5558	7.13389	0.0957759
0.456667	491.943	227.034	26.5417	14.3481	7.13389	0.0964892
0.456944	492.059	227.075	26.5278	14.3579	7.13389	0.0964892
0.457222	492.169	227.106	26.6694	14.5	7.13389	0.0964892
0.4575	492.269	227.132	26.6917	14.5052	7.13361	0.096663
0.457778	492.37	227.168	26.7028	14.5462	7.13389	0.096341
0.458056	492.468	227.201	26.9444	14.4678	7.13417	0.0962252
0.458333	492.564	227.227	26.6639	14.2435	7.13417	0.0962252
0.458611	492.644	227.248	26.8361	14.4758	7.13417	0.0962252
0.458889	492.729	227.273	26.8083	14.5103	7.13417	0.0962252
0.459167	492.824	227.3	26.7778	14.4807	7.13444	0.0960489
0.459444	492.907	227.314	26.9139	14.5168	7.13444	0.0960489
0.459722	492.997	227.336	27.0944	14.5858	7.13444	0.0960489
0.46	493.073	227.353	26.8472	14.5004	7.13444	0.0960489
0.460278	493.142	227.373	26.9417	14.6801	7.13444	0.0960489
0.460556	493.214	227.389	26.8889	14.6777	7.13444	0.0960192
0.460833	493.286	227.408	26.875	14.6884	7.13472	0.0964657
0.461111	493.355	227.423	27.0389	14.825	7.13472	0.0964657
0.461389	493.421	227.438	27.1583	14.9318	7.13472	0.0964657
0.461667	493.486	227.466	26.9694	14.8834	7.135	0.0969978
0.461944	493.558	227.492	27.0361	15.0319	7.135	0.0969978
0.462222	493.628	227.512	26.9833	15.0652	7.13444	0.0969962
0.4625	493.697	227.529	26.9361	15.0528	7.13444	0.0969962
0.462778	493.794	227.562	27.0556	15.1684	7.135	0.0970567
0.463056	493.874	227.597	27.1583	15.277	7.135	0.0970567
0.463333	493.957	227.626	27.0083	15.2336	7.135	0.0970567
0.463611	494.043	227.647	27.0333	15.311	7.13528	0.0967614
0.463889	494.122	227.664	26.9833	15.2844	7.135	0.0974386
0.464167	494.194	227.683	26.9583	15.2989	7.13528	0.0979063
0.464444	494.278	227.7	27.0306	15.3623	7.13556	0.0979342
0.464722	494.358	227.72	27.0722	15.4239	7.13556	0.0979342
0.465	494.44	227.741	26.9667	15.3958	7.13556	0.0979342
0.465278	494.52	227.767	26.9139	15.4156	7.13556	0.0979342
0.465556	494.597	227.791	26.8667	15.3994	7.13583	0.098078
0.465833	494.677	227.811	27.0611	15.3807	7.13611	0.0985691
0.466111	494.762	227.838	26.9556	15.3318	7.13639	0.0987971
0.466389	494.869	227.877	27.0194	15.37	7.13639	0.0987971
0.466667	494.978	227.92	26.9667	15.3371	7.13639	0.0983914
0.466944	495.074	227.942	26.9167	15.351	7.13694	0.0990763
0.467222	495.179	227.975	26.9444	15.3611	7.13694	0.0990763
0.4675	495.292	228.027	26.8917	15.3714	7.13694	0.0990763
0.467778	495.406	228.069	27.0722	15.4661	7.13694	0.0990763
0.468056	495.521	228.104	26.95	15.3287	7.13694	0.0990763
0.468333	495.637	228.122	26.9944	15.3137	7.13694	0.0990763
0.468611	495.762	228.147	26.9611	15.3217	7.13694	0.0990763
0.468889	495.886	228.161	26.9333	15.3038	7.13694	0.0990763
0.469167	495.997	228.18	26.8528	15.3297	7.13694	0.0990763
0.469444	496.105	228.198	26.8444	15.3139	7.13694	0.0990763
0.469722	496.208	228.221	26.9667	15.2392	7.13694	0.0990763
0.47	496.283	228.232	26.925	15.2402	7.13694	0.0990763
0.470278	496.362	228.235	27.1583	15.1321	7.13722	0.0992432
0.470556	496.431	228.234	27.125	15.1234	7.13722	0.0992432
0.470833	496.505	228.235	27.0611	15.1501	7.13722	0.0992432
0.471111	496.589	228.244	27.3667	15.0918	7.13778	0.0993726
0.471389	496.678	228.259	27.4056	15.0854	7.13778	0.0993726
0.471667	496.773	228.271	27.5722	15.0092	7.13806	0.0999377
0.471944	496.855	228.287	27.5361	15.0051	7.13806	0.0999377
0.472222	496.942	228.309	27.6944	14.9716	7.13806	0.0999377
0.4725	497.034	228.337	27.7333	15.0734	7.13806	0.0999377
0.472778	497.13	228.378	27.6306	15.0284	7.13806	0.0999377
0.473056	497.216	228.415	27.8361	15.0241	7.13806	0.0998805
0.473333	497.29	228.445	27.9444	14.9525	7.13806	0.0998805
0.473611	497.35	228.462	27.9444	14.9551	7.13806	0.0998805
0.473889	497.42	228.473	28.0556	14.9976	7.13833	0.100043
0.474167	497.505	228.485	28.0583	15.0423	7.13861	0.0997469
0.474444	497.581	228.499	27.9111	15.005	7.13889	0.0997648
0.474722	497.655	228.52	28.1833	15.0343	7.13861	0.0995749
0.475	497.734	228.541	28.2056	15.0015	7.13917	0.0992939
0.475278	497.819	228.567	28.2306	14.9697	7.13917	0.0992939
0.475556	497.902	228.588	28.2917	15.0142	7.13917	0.0992939
0.475833	497.937	228.537	28.2917	15.0076	7.13944	0.0997982
0.476111	497.97	228.495	28.1694	14.9281	7.13944	0.0997982
0.476389	498.051	228.521	28.2972	14.8552	7.13944	0.0997982
0.476667	498.128	228.556	28.3639	14.8894	7.14	0.100314
0.476944	498.224	228.582	28.3583	14.87	7.14	0.100314
0.477222	498.321	228.609	28.4778	14.8582	7.14028	0.100498
0.4775	498.43	228.628	28.2278	14.7901	7.14028	0.100498
0.477778	498.53	228.658	28.1694	14.7955	7.14083	0.100666
0.478056	498.628	228.689	28.4972	14.8955	7.14083	0.100666
0.478333	498.726	228.709	28.4806	14.8177	7.14111	0.100563
0.478611	498.817	228.729	28.4806	14.8177	7.14111	0.100563
0.478889	498.914	228.757	28.5972	14.7753	7.14111	0.100563
0.479167	499.013	228.785	28.5306	14.7938	7.14083	0.100864
0.479444	499.105	228.819	28.3194	14.7774	7.14083	0.100864
0.479722	499.204	228.845	28.725	14.9467	7.14083	0.100864
0.48	499.3	228.87	28.6889	14.9164	7.14083	0.100864
0.480278	499.391	228.904	28.6722	14.7626	7.14083	0.100864
0.480556	499.477	228.943	28.7444	14.8149	7.14083	0.100864
0.480833	499.569	228.973	28.7333	14.833	7.14083	0.100864
0.481111	499.657	229.015	28.5389	14.835	7.14083	0.100864
0.481389	499.743	229.061	28.7278	15.1419	7.14111	0.100705
0.481667	499.831	229.105	28.9194	14.9183	7.14139	0.10131
0.481944	499.918	229.15	28.9111	14.9283	7.14139	0.10131
0.482222	500.009	229.197	28.9833	15.037	7.14139	0.10131
0.4825	500.093	229.246	28.8972	15.0519	7.14194	0.101947
0.482778	500.184	229.281	28.7611	15.0293	7.14222	0.102235
0.483056	500.251	229.297	29.0417	15.387	7.1425	0.102187
0.483333	500.321	229.31	29	15.364	7.1425	0.102187
0.483611	500.39	229.336	29.0833	15.1247	7.1425	0.102187
0.483889	500.46	229.351	29.2333	15.3672	7.14278	0.102361
0.484167	500.547	229.357	29.2056	15.3872	7.14278	0.102361
0.484444	500.636	229.358	29.1611	15.7168	7.14306	0.102283
0.484722	500.714	229.365	29.2333	15.6757	7.14306	0.102283
0.485	500.792	229.377	29.1306	15.5681	7.14306	0.102283
0.485278	500.861	229.39	29.3306	15.497	7.14306	0.102283
0.485556	500.924	229.404	29.4417	15.7006	7.14333	0.102483
0.485833	500.996	229.415	29.4361	15.7741	7.14333	0.102483
0.486111	501.065	229.429	29.4222	15.7083	7.14333	0.102483
0.486389	501.135	229.445	29.4361	15.7372	7.14333	0.102483
0.486667	501.207	229.461	29.5056	15.7881	7.14333	0.102483
0.486944	501.276	229.473	29.4306	15.704	7.14333	0.102483
0.487222	501.359	229.495	29.4583	15.799	7.14333	0.102483
0.4875	501.45	229.519	29.4361	15.8775	7.14333	0.102483
0.487778	501.529	229.536	29.375	15.8775	7.14278	0.101969
0.488056	501.599	229.545	29.3806	15.8859	7.1425	0.101823
0.488333	501.663	229.548	29.4972	16.0483	7.14278	0.101801
0.488611	501.741	229.536	29.4167	15.9846	7.14278	0.101801
0.488889	501.812	229.515	29.3722	15.997	7.14278	0.101801
0.489167	501.875	229.498	29.3472	16.0338	7.14278	0.101801
0.489444	501.948	229.485	29.6333	16.0507	7.14278	0.101801
0.489722	502.035	229.48	29.5722	16.0302	7.14278	0.101801
0.49	502.113	229.47	29.6278	16.1394	7.14278	0.101801
0.490278	502.195	229.457	29.475	16.0592	7.14278	0.101801
0.490556	502.276	229.448	29.4667	16.0829	7.14278	0.101801
0.490833	502.349	229.449	29.4306	16.0885	7.14306	0.102115
0.491111	502.427	229.435	29.5472	16.1807	7.14306	0.102115
0.491389	502.51	229.419	29.3806	16.1559	7.14306	0.102979
0.491667	502.6	229.405	29.5417	16.2078	7.14306	0.102979
0.491944	502.702	229.386	29.3639	16.14	7.14306	0.102979
0.492222	502.8	229.37	29.3417	16.1481	7.14306	0.102979
0.4925	502.932	229.423	29.325	16.1578	7.14333	0.10351
0.492778	503.065	229.468	29.4361	16.2406	7.14389	0.103462
0.493056	503.147	229.438	29.2556	16.2209	7.14417	0.103216
0.493333	503.245	229.408	29.1861	16.3256	7.14472	0.102636
0.493611	503.343	229.394	29.2667	16.2284	7.145	0.102859
0.493889	503.444	229.379	29.2694	16.2291	7.145	0.102859
0.494167	503.535	229.362	29.3278	16.1549	7.145	0.102859
0.494444	503.632	229.34	29.3389	16.2146	7.145	0.102859
0.494722	503.736	229.315	29.2	16.2241	7.14556	0.102384
0.495	503.836	229.288	29.1389	16.2358	7.14556	0.102384
0.495278	503.946	229.263	29.3389	16.2578	7.14556	0.102384
0.495556	504.045	229.231	29.3528	16.2666	7.14556	0.102384
0.495833	504.137	229.2	29.3111	16.2945	7.14556	0.102384
0.496111	504.224	229.171	29.2917	16.2779	7.14556	0.102384
0.496389	504.316	229.155	29.1722	16.2728	7.14556	0.102384
0.496667	504.411	229.13	28.9583	16.2692	7.14556	0.10244
0.496944	504.512	229.087	29.2556	16.509	7.14556	0.10244
0.497222	504.614	229.049	29.2611	16.5087	7.14556	0.10244
0.4975	504.722	229.024	29.75	16.2754	7.14556	0.10244
0.497778	504.826	228.994	29.6361	16.2518	7.14556	0.10244
0.498056	504.937	228.954	29.5861	16.1926	7.14556	0.10244
0.498333	505.045	228.916	29.25	16.2172	7.145	0.102831
0.498611	505.155	228.864	29.5083	16.5859	7.145	0.102831
0.498889	505.256	228.804	29.4917	16.5709	7.14472	0.103025
0.499167	505.361	228.748	29.8611	16.5965	7.14472	0.103025
0.499444	505.456	228.699	29.7306	16.5478	7.14472	0.103025
0.499722	505.56	228.659	29.7028	16.5336	7.14472	0.103025
0.5	505.66	228.618	29.6083	16.8233	7.14472	0.103025
0.500278	505.762	228.569	29.5972	16.8403	7.14444	0.102969
0.500556	505.86	228.514	29.5583	16.8462	7.14444	0.102969
0.500833	505.957	228.463	29.8306	17.0355	7.14472	0.103302
0.501111	506.051	228.426	29.8889	16.9017	7.14472	0.103302
0.501389	506.158	228.387	29.775	16.9297	7.14472	0.103302
0.501667	506.271	228.342	29.725	17.0248	7.145	0.103026
0.501944	506.382	228.285	29.6028	17.0345	7.14528	0.103219
0.502222	506.486	228.207	29.8417	17.2928	7.14528	0.103219
0.5025	506.588	228.139	29.7417	17.292	7.14528	0.103219
0.502778	506.71	228.096	29.7111	17.3067	7.14528	0.103219
0.503056	506.828	228.039	29.9194	17.2433	7.14528	0.103219
0.503333	506.941	227.986	29.8278	17.2413	7.14528	0.103219
0.503611	507.076	227.937	29.775	17.2399	7.14528	0.103219
0.503889	507.202	227.89	29.7861	17.328	7.14556	0.10377
0.504167	507.321	227.836	29.6944	17.3595	7.14556	0.10377
0.504444	507.445	227.782	29.8583	17.2955	7.14556	0.10377
0.504722	507.573	227.731	29.9944	17.3468	7.14556	0.10377
0.505	507.7	227.683	29.8833	17.3457	7.14583	0.103796
0.505278	507.836	227.644	29.775	17.3063	7.14583	0.103796
0.505556	507.969	227.601	29.9722	17.643	7.14583	0.103796
0.505833	508.103	227.565	29.9083	17.7539	7.14583	0.103796
0.506111	508.235	227.525	30.0778	17.7491	7.14583	0.103796
0.506389	508.364	227.489	30.1444	17.8258	7.14556	0.104045
0.506667	508.494	227.456	29.9889	17.7714	7.14556	0.104045
0.506944	508.627	227.425	29.9306	17.7699	7.14556	0.104045
0.507222	508.744	227.385	29.9833	17.9162	7.14556	0.104045
0.5075	508.878	227.35	30	17.9589	7.14556	0.104045
0.507778	509.014	227.334	30.1667	18.1085	7.145	0.103303
0.508056	509.147	227.32	30.1	18.1226	7.145	0.103303
0.508333	509.266	227.303	29.9944	18.081	7.145	0.103303
0.508611	509.373	227.278	29.9667	18.0703	7.14528	0.103551
0.508889	509.491	227.242	29.9389	18.0875	7.14528	0.103551
0.509167	509.62	227.212	30.1278	18.3244	7.14528	0.103551
0.509444	509.741	227.188	30.0583	18.3307	7.14556	0.103908
0.509722	509.857	227.168	29.975	18.3518	7.14556	0.103908
0.51	509.968	227.141	29.9278	18.3062	7.14556	0.103908
0.510278	510.074	227.107	29.8778	18.3057	7.14556	0.103908
0.510556	510.179	227.072	29.8778	18.3122	7.14528	0.103661
0.510833	510.284	227.037	29.8667	18.4629	7.14528	0.103661
0.511111	510.392	227.008	29.9278	18.5809	7.14528	0.103661
0.511389	510.494	226.982	29.8417	18.551	7.14556	0.103577
0.511667	510.597	226.963	29.7694	18.5106	7.14556	0.103577
0.511944	510.698	226.938	29.7306	18.5151	7.14556	0.103577
0.512222	510.81	226.924	29.6972	18.4847	7.14556	0.103577
0.5125	510.93	226.914	29.6667	18.5254	7.14556	0.103577
0.512778	511.057	226.904	29.6833	18.6043	7.14556	0.103577
0.513056	511.181	226.882	29.5972	18.5552	7.14611	0.10426
0.513333	511.306	226.884	29.5167	18.5096	7.14611	0.10426
0.513611	511.432	226.897	29.4528	18.47	7.14639	0.104503
0.513889	511.561	226.895	29.4444	18.4424	7.14639	0.104503
0.514167	511.68	226.888	29.5194	18.5278	7.14639	0.104503
0.514444	511.799	226.888	29.4806	18.5548	7.14639	0.104503
0.514722	511.919	226.902	29.2944	18.4426	7.14639	0.104503
0.515	512.039	226.913	29.2639	18.4098	7.14639	0.104503
0.515278	512.158	226.92	29.1639	18.3139	7.14667	0.104581
0.515556	512.276	226.934	29.1639	18.3146	7.14667	0.104581
0.515833	512.404	226.947	29.2139	18.3331	7.14667	0.104581
0.516111	512.534	226.961	29.1417	18.3195	7.14667	0.104581
0.516389	512.656	226.965	29.0444	18.23	7.14667	0.104581
0.516667	512.782	226.969	28.9889	18.1859	7.14667	0.104581
0.516944	512.904	226.974	28.975	18.0856	7.14667	0.104581
0.517222	513.019	226.984	28.9611	18.0712	7.14694	0.104794
0.5175	513.128	227	29.0833	18.091	7.14722	0.105224
0.517778	513.233	227.013	29.0556	18.0892	7.14722	0.105224
0.518056	513.345	227.023	28.9	18.0252	7.1475	0.105
0.518333	513.456	227.048	28.9	17.8328	7.14778	0.104938
0.518611	513.573	227.069	28.9889	17.7161	7.14778	0.104938
0.518889	513.703	227.101	28.9917	17.7253	7.14778	0.104938
0.519167	513.83	227.13	29.1694	17.7199	7.14806	0.105311
0.519444	513.939	227.142	29.0556	17.6478	7.14833	0.105275
0.519722	514.049	227.155	28.9778	17.6383	7.14833	0.105275
0.52	514.153	227.168	29.0278	17.4866	7.14833	0.105275
0.520278	514.244	227.193	29.2417	17.4713	7.14833	0.105275
0.520556	514.33	227.217	29.3028	17.5245	7.14861	0.105834
0.520833	514.425	227.23	29.4972	17.5094	7.14833	0.105465
0.521111	514.535	227.252	29.425	17.4607	7.14833	0.105465
0.521389	514.65	227.282	29.2694	17.4019	7.14889	0.105554
0.521667	514.764	227.325	29.35	17.2969	7.14889	0.105554
0.521944	514.875	227.37	29.5944	17.3701	7.14889	0.105554
0.522222	514.999	227.421	29.65	17.4613	7.14944	0.105721
0.5225	515.127	227.461	29.9667	17.4324	7.15028	0.106891
0.522778	515.241	227.493	29.8861	17.405	7.15028	0.106891
0.523056	515.343	227.519	29.8972	17.3946	7.15028	0.106891
0.523333	515.437	227.549	29.8778	17.246	7.15028	0.106891
0.523611	515.525	227.579	30.0583	17.4252	7.15	0.106824
0.523889	515.633	227.606	30.3028	17.609	7.15	0.106824
0.524167	515.737	227.619	30.4083	17.5115	7.15056	0.107728
0.524444	515.837	227.627	30.3417	17.4642	7.15056	0.107728
0.524722	515.938	227.64	30.3667	17.5099	7.15056	0.107728
0.525	516.035	227.647	30.2389	17.4335	7.15056	0.107728
0.525278	516.122	227.665	30.5722	17.5872	7.15056	0.10794
0.525556	516.208	227.705	30.8028	17.821	7.15056	0.10794
0.525833	516.293	227.734	31.0111	17.8017	7.15028	0.107477
0.526111	516.376	227.756	30.9028	17.7344	7.15028	0.107477
0.526389	516.471	227.775	30.8528	17.7562	7.15056	0.107436
0.526667	516.57	227.798	30.75	17.7096	7.15056	0.107436
0.526944	516.667	227.826	31.0194	17.8816	7.15056	0.107436
0.527222	516.759	227.851	31.0222	17.9374	7.15056	0.107436
0.5275	516.861	227.877	31.2028	18.0868	7.15028	0.106998
0.527778	516.953	227.891	31.2194	18.0719	7.15028	0.106998
0.528056	517.041	227.91	31.0944	18.0782	7.15028	0.106998
0.528333	517.132	227.932	31.025	18.0883	7.15028	0.106998
0.528611	517.226	227.96	31.075	18.1973	7.15028	0.106998
0.528889	517.313	227.984	31.2833	18.4207	7.15028	0.106998
0.529167	517.406	228.014	31.4111	18.4509	7.15028	0.106998
0.529444	517.491	228.032	31.2222	18.3715	7.15028	0.106998
0.529722	517.568	228.047	31.2167	18.3906	7.15028	0.106998
0.53	517.654	228.051	31.1139	18.3393	7.15028	0.106998
0.530278	517.742	228.061	31.1444	18.4517	7.15028	0.106998
0.530556	517.825	228.074	31.2806	18.5894	7.15028	0.106998
0.530833	517.9	228.084	31.3472	18.6336	7.15056	0.106983
0.531111	517.978	228.094	31.2556	18.5525	7.15056	0.106983
0.531389	518.064	228.1	31.1556	18.526	7.15056	0.106983
0.531667	518.148	228.109	31.1194	18.5078	7.15056	0.106983
0.531944	518.237	228.135	31.1194	18.5606	7.15056	0.106983
0.532222	518.338	228.168	31.1944	18.695	7.15056	0.106983
0.5325	518.423	228.198	31.2861	18.7148	7.15056	0.106983
0.532778	518.506	228.224	31.2472	18.7197	7.15028	0.106917
0.533056	518.584	228.245	31.0972	18.6283	7.15056	0.106769
0.533333	518.663	228.258	31.0528	18.619	7.15056	0.106769
0.533611	518.743	228.268	31.0389	18.7001	7.15056	0.106769
0.533889	518.835	228.28	31.0667	18.7092	7.15056	0.106769
0.534167	518.93	228.27	31.1667	18.688	7.15056	0.106769
0.534444	519.021	228.233	31.1167	18.7375	7.15056	0.106769
0.534722	519.098	228.192	31.0778	18.6934	7.15028	0.106167
0.535	519.178	228.161	31.0333	18.6717	7.15028	0.106167
0.535278	519.247	228.138	30.9889	18.7005	7.15028	0.106167
0.535556	519.303	228.107	31.0278	18.68	7.15	0.106046
0.535833	519.358	228.071	31.0444	18.571	7.15028	0.106059
0.536111	519.424	228.033	31.0389	18.5474	7.15028	0.106059
0.536389	519.491	227.995	31.0611	18.4788	7.15028	0.106059
0.536667	519.579	227.998	30.9972	18.4694	7.15028	0.106059
0.536944	519.664	227.983	30.9417	18.4869	7.15028	0.106059
0.537222	519.754	227.963	30.9556	18.4661	7.15028	0.106059
0.5375	519.845	227.982	31.0778	18.3459	7.15028	0.106059
0.537778	519.912	227.989	31.0361	18.3095	7.15028	0.106059
0.538056	519.961	227.985	31.0722	18.2901	7.15028	0.106059
0.538333	520.02	227.958	31.0028	18.2848	7.15	0.1061
0.538611	520.077	227.929	30.9806	18.2981	7.15	0.1061
0.538889	520.122	227.909	30.9917	18.2874	7.15	0.1061
0.539167	520.161	227.889	31.2278	18.1988	7.14972	0.1056
0.539444	520.206	227.871	31.1306	18.1634	7.15056	0.103674
0.539722	520.266	227.84	31.1722	18.1663	7.15083	0.103686
0.54	520.343	227.81	31.1444	18.1823	7.15083	0.103686
0.540278	520.423	227.793	31.0722	18.175	7.15083	0.103686
0.540556	520.487	227.783	31.0972	18.1664	7.15083	0.103686
0.540833	520.541	227.764	31.3111	18.2162	7.15083	0.103686
0.541111	520.598	227.74	31.2139	18.1575	7.15306	0.099594
0.541389	520.66	227.714	31.275	18.1986	7.15306	0.099594
0.541667	520.728	227.701	31.2694	18.1827	7.15306	0.099594
0.541944	520.811	227.68	31.2472	18.1762	7.15306	0.099594
0.542222	520.881	227.644	31.2333	18.1775	7.15306	0.099594
0.5425	520.955	227.613	31.3389	18.2128	7.15306	0.099594
0.542778	521.045	227.595	31.2167	18.2103	7.15417	0.0981653
0.543056	521.13	227.59	31.2222	18.2974	7.15417	0.0981653
0.543333	521.216	227.577	31.2639	18.2465	7.15417	0.0981653
0.543611	521.295	227.564	31.3167	18.1441	7.15444	0.0984289
0.543889	521.377	227.556	31.2972	18.1091	7.15444	0.0984289
0.544167	521.449	227.542	31.325	18.1993	7.15417	0.0984559
0.544444	521.52	227.53	31.2556	18.1631	7.15417	0.0984559
0.544722	521.595	227.515	31.15	18.1674	7.15472	0.0979063
0.545	521.668	227.49	31.4778	17.9164	7.155	0.0976729
0.545278	521.746	227.472	31.6056	17.8383	7.155	0.0976729
0.545556	521.829	227.467	31.5722	17.8068	7.155	0.0976729
0.545833	521.916	227.462	31.4583	17.7794	7.155	0.0976729
0.546111	522.009	227.467	31.4083	17.786	7.15528	0.0977018
0.546389	522.109	227.473	31.3472	17.7979	7.15528	0.0980812
0.546667	522.201	227.481	31.75	17.6953	7.15528	0.0980812
0.546944	522.284	227.485	31.9306	17.5514	7.155	0.0983144
0.547222	522.369	227.493	31.9167	17.5111	7.15472	0.097731
0.5475	522.457	227.502	31.7472	17.5026	7.155	0.0977314
0.547778	522.544	227.506	31.7222	17.5107	7.15528	0.0975554
0.548056	522.627	227.505	31.675	17.5144	7.15528	0.0975554
0.548333	522.717	227.501	31.9778	17.5284	7.155	0.0978483
0.548611	522.8	227.494	32.0972	17.5538	7.15528	0.0981394
0.548889	522.875	227.489	32.0417	17.5098	7.15528	0.0981394
0.549167	522.962	227.485	31.9167	17.5047	7.15528	0.0981394
0.549444	523.052	227.484	31.8667	17.5036	7.15528	0.0981394
0.549722	523.145	227.493	31.8056	17.5085	7.15528	0.0981394
0.55	523.23	227.494	32.2222	17.6562	7.15556	0.0979634
0.550278	523.318	227.505	32.4778	17.6603	7.15556	0.0979634
0.550556	523.397	227.511	32.3944	17.576	7.15556	0.0972903
0.550833	523.483	227.531	32.2417	17.5821	7.15556	0.0972903
0.551111	523.58	227.581	32.2306	17.5699	7.15556	0.0972903
0.551389	523.685	227.641	32.1583	17.5271	7.15528	0.097614
0.551667	523.784	227.699	32.3833	17.6726	7.15556	0.0979342
0.551944	523.882	227.748	32.5528	17.7724	7.15556	0.0979342
0.552222	523.98	227.808	32.45	17.7134	7.15556	0.0979342
0.5525	524.079	227.864	32.375	17.6976	7.15556	0.0979342
0.552778	524.175	227.914	32.375	17.6976	7.15556	0.0979342
0.553056	524.281	227.969	32.2583	17.6727	7.15556	0.0979342
0.553333	524.366	227.989	32.625	17.8085	7.15556	0.0979342
0.553611	524.449	228.016	32.5972	17.8182	7.15556	0.0979342
0.553889	524.542	228.042	32.5167	17.7698	7.15556	0.0979342
0.554167	524.619	228.034	32.4056	17.763	7.15556	0.0979342
0.554444	524.695	228.036	32.4944	17.7075	7.15556	0.0979342
0.554722	524.78	228.044	32.5528	17.5487	7.15556	0.0979342
0.555	524.864	228.066	32.6833	17.6939	7.15528	0.0982849
0.555278	524.948	228.096	32.6083	17.7192	7.15528	0.0982849
[truncated: 41,201 more rows]

## Sheet: Figure 3d-i
PerfusionTime_h	na_mean	na_sd	osm_mean	osm_sd	ca_mean	ca_sd	alb_mean	alb_sd	glu_mean	glu_sd	lac_mean	lac_sd	ins_mean	ins_sd
0	135.286	4.62456	295.343	10.0643	2.45176	0.434912	51.1	1.83736	9.99394	1.15568	9.02	2.34518	NA	NA
2	130.114	6.10097	311.2	14.432	1.36714	0.184464	43.1412	3.28229	8.09143	1.93381	8.06114	3.50852	52.5125	47.5392
4	133	5.66392	312.852	13.1842	1.27923	0.174767	41.5462	3.03186	7.04615	2.04768	4.59815	3.82596	60.8937	59.4191
6	134.4	4.46894	309.167	8.48701	1.24133	0.17476	39.8556	3.13392	6.4	1.89171	3.00611	1.80101	231.229	228.258
8	133.7	4.87739	304.875	8.82266	1.203	0.150706	37.6625	2.11993	6.02222	1.22043	2.68875	0.866923	205	91.9239
10	134.6	3.50714	301.75	7.88987	1.266	0.120333	38.6	2.1276	6.6	1.99374	3.8325	2.29686	NA	NA
12	134.25	3.40343	307.5	8.544	1.18	0.0864099	36.275	3.01593	8.675	2.59792	2.985	2.08821	250.55	136.401

## Sheet: Figure 3j
pparam_perfusion_num	tot_pres	cit1_mins
1	16.8167	681.817
2	15.9833	589
3	12.9333	526.583
4	9.75	402.4
5	11.45	486.167
6	12.4167	409.3
7	14.2667	455.133
8	15.2333	503.55
9	16.0333	594.15
10	10.6167	412.567
11	14.4	438.383
12	13.45	543.967
13	15.5	425.4
14	12.85	454.55
15	14.95	393.15
16	19.2	447.517
17	26.85	651.25
18	17.0833	565.533
19	11.4	415.3
20	18.6333	518.417
21	16.0833	567.25
22	14.1667	336.2
23	19.8167	642.583
24	13.55	429.483
25	13.6667	360.433
26	11.2333	457.1
27	15.5	587.467
28	24	1089.73
29	37.3167	751.383
30	24.3833	437.383
31	23.6667	784
32	23.55	671.883
33	31.1333	826.383
34	21.2833	668.917
35	20.0667	677.35
36	18.6667	509.933

## Sheet: Figure 4a
PerfusionTime_h	group	IRR_mean	IRR_sd
0	Discard	NA	NA
0.000277778	DGF	23.1236	56.9269
0.000277778	PGF	20.0086	84.8894
0.000277778	Discard	NA	NA
0.000555556	DGF	28.7833	68.1866
0.000555556	PGF	31.1717	66.0815
0.000555556	Discard	NA	NA
0.000833333	DGF	25.8472	47.7018
0.000833333	PGF	60.706	141.787
0.000833333	Discard	45.5394	NA
0.00111111	DGF	154.964	571.525
0.00111111	PGF	82.6787	164.039
0.00111111	Discard	246.808	NA
0.00138889	DGF	138.344	292.02
0.00138889	PGF	64.4077	84.3419
0.00138889	Discard	603.192	NA
0.00166667	Discard	603.192	NA
0.00166667	DGF	102.666	74.7743
0.00166667	PGF	157.604	201.854
0.00194444	DGF	118.101	85.6906
0.00194444	PGF	286.354	465.314
0.00194444	Discard	689.743	NA
0.00222222	DGF	138.572	111.807
0.00222222	PGF	262.297	367.045
0.00222222	Discard	739.448	NA
0.0025	DGF	142.394	112.793
0.0025	PGF	280.055	420.435
0.0025	Discard	739.448	NA
0.00277778	DGF	150.633	119.976
0.00277778	PGF	223.866	291.981
0.00277778	Discard	692.402	NA
0.00305556	Discard	737.676	NA
0.00305556	DGF	164.444	129.832
0.00305556	PGF	258.926	359.072
0.00333333	Discard	691.073	NA
0.00333333	DGF	182.753	158.892
0.00333333	PGF	299.44	404.352
0.00361111	DGF	180.495	139.324
0.00361111	PGF	353.45	499.774
0.00361111	Discard	691.073	NA
0.00388889	Discard	611.776	NA
0.00388889	DGF	189.502	143.86
0.00388889	PGF	352.421	573.493
0.00416667	DGF	192.265	146.365
0.00416667	PGF	275.545	419.338
0.00416667	Discard	611.776	NA
0.00444444	DGF	186.022	140.807
0.00444444	PGF	231.702	314.914
0.00444444	Discard	781.252	NA
0.00472222	DGF	183.616	142.707
0.00472222	PGF	208.053	289.497
0.00472222	Discard	684.26	NA
0.005	DGF	187.163	144.339
0.005	PGF	223.378	353.691
0.005	Discard	604.538	NA
0.00527778	DGF	188.531	142.339
0.00527778	PGF	194.906	260.13
0.00527778	Discard	640.725	NA
0.00555556	DGF	189.548	143.368
0.00555556	PGF	207.376	298.43
0.00555556	Discard	682.432	NA
0.00583333	DGF	177.33	138.037
0.00583333	PGF	207.127	327.251
0.00583333	Discard	645.573	NA
0.00611111	DGF	171.764	136.478
0.00611111	PGF	193.071	294.523
0.00611111	Discard	579.017	NA
0.00638889	DGF	164.668	126.876
0.00638889	PGF	142.405	131.599
0.00638889	Discard	554.453	NA
0.00666667	DGF	159.034	125.161
0.00666667	PGF	142.768	142.236
0.00666667	Discard	474.562	NA
0.00694444	DGF	152.621	125.4
0.00694444	PGF	135.327	140.728
0.00694444	Discard	442.429	NA
0.00722222	DGF	145.143	117.233
0.00722222	PGF	108.551	103.222
0.00722222	Discard	442.429	NA
0.0075	DGF	145.429	124.151
0.0075	PGF	106.134	104.371
0.0075	Discard	408.59	NA
0.00777778	Discard	279.505	NA
0.00777778	DGF	135.217	111.099
0.00777778	PGF	99.6638	99.168
0.00805556	DGF	124.577	93.3995
0.00805556	PGF	91.6525	80.2908
0.00805556	Discard	279.464	NA
0.00833333	DGF	118.256	94.7424
0.00833333	PGF	91.9365	83.1101
0.00833333	Discard	282.394	NA
0.00861111	DGF	113.624	93.0232
0.00861111	PGF	91.692	84.9971
0.00861111	Discard	235.741	NA
0.00888889	DGF	110.852	88.9038
0.00888889	PGF	82.128	61.9662
0.00888889	Discard	213.289	NA
0.00916667	DGF	109.264	87.1779
0.00916667	PGF	77.344	55.3091
0.00916667	Discard	183.679	NA
0.00944444	DGF	105.714	84.5936
0.00944444	PGF	74.1235	53.977
0.00944444	Discard	170.007	NA
0.00972222	DGF	99.2676	74.1621
0.00972222	PGF	74.1222	57.5667
0.00972222	Discard	162.615	NA
0.01	DGF	95.5341	69.5887
0.01	PGF	70.8627	54.388
0.01	Discard	162.615	NA
0.0102778	Discard	139.241	NA
0.0102778	DGF	91.9255	67.39
0.0102778	PGF	66.9113	51.1982
0.0105556	Discard	124.612	NA
0.0105556	DGF	89.1848	68.3507
0.0105556	PGF	64.93	51.1775
0.0108333	DGF	84.7432	62.8756
0.0108333	PGF	63.3076	47.9547
0.0108333	Discard	121.005	NA
0.0111111	DGF	81.4411	56.5498
0.0111111	PGF	61.4175	48.6126
0.0111111	Discard	118.252	NA
0.0113889	DGF	73.1779	55.0209
0.0113889	PGF	51.5534	36.6885
0.0113889	Discard	113.958	NA
0.0116667	Discard	113.958	NA
0.0116667	DGF	71.2327	53.2469
0.0116667	PGF	45.7378	37.4499
0.0119444	Discard	110.321	NA
0.0119444	DGF	68.829	50.258
0.0119444	PGF	64.6905	82.8811
0.0122222	DGF	66.5896	48.075
0.0122222	PGF	62.9524	79.2361
0.0122222	Discard	107.058	NA
0.0125	DGF	66.326	47.7103
0.0125	PGF	125.829	327.648
0.0125	Discard	104.779	NA
0.0127778	Discard	103.232	NA
0.0127778	DGF	63.9117	45.7831
0.0127778	PGF	137.413	378.426
0.0130556	Discard	103.932	NA
0.0130556	DGF	62.4582	42.9514
0.0130556	PGF	84.5571	156.579
0.0133333	DGF	61.228	42.7153
0.0133333	PGF	60.5446	62.6191
0.0133333	Discard	105.224	NA
0.0136111	DGF	61.4996	42.4178
0.0136111	PGF	59.1228	59.9341
0.0136111	Discard	98.5281	NA
0.0138889	Discard	96.3825	NA
0.0138889	DGF	61.2377	42.4783
0.0138889	PGF	65.8085	73.2087
0.0141667	Discard	96.0357	NA
0.0141667	DGF	60.789	41.1991
0.0141667	PGF	51.261	38.3029
0.0144444	DGF	59.8392	38.9222
0.0144444	PGF	72.431	136.499
0.0144444	Discard	95.1238	NA
0.0147222	DGF	59.8336	38.7288
0.0147222	PGF	70.9879	126.325
0.0147222	Discard	94.7156	NA
0.015	DGF	58.9776	37.9729
0.015	PGF	65.4952	105.735
0.015	Discard	89.1028	NA
0.0152778	Discard	83.8442	NA
0.0152778	DGF	58.7285	36.6979
0.0152778	PGF	52.6497	53.9353
0.0155556	Discard	83.8442	NA
0.0155556	DGF	58.3691	36.0513
0.0155556	PGF	51.4288	45.432
0.0158333	DGF	58.9471	36.3321
0.0158333	PGF	54.8625	40.7081
0.0158333	Discard	83.8442	NA
0.0161111	DGF	59.2916	35.7877
0.0161111	PGF	54.3554	37.8158
0.0161111	Discard	83.8442	NA
0.0163889	DGF	58.8706	34.6358
0.0163889	PGF	52.4953	35.6249
0.0163889	Discard	81.0424	NA
0.0166667	Discard	80.8435	NA
0.0166667	DGF	58.8701	33.9412
0.0166667	PGF	53.1064	35.9588
0.0169444	Discard	82.5646	NA
0.0169444	DGF	58.9775	33.4516
0.0169444	PGF	52.3186	34.3239
0.0172222	DGF	59.2102	33.4176
0.0172222	PGF	52.0259	34.204
0.0172222	Discard	83.9388	NA
0.0175	DGF	59.7493	33.3225
0.0175	PGF	51.2148	32.9327
0.0175	Discard	83.5161	NA
0.0177778	Discard	81.4326	NA
0.0177778	DGF	59.9534	32.5416
0.0177778	PGF	52.137	34.0907
0.0180556	DGF	61.0202	31.4292
0.0180556	PGF	51.0844	32.9585
0.0180556	Discard	80.2773	NA
0.0183333	DGF	69.3138	48.2463
0.0183333	PGF	51.1396	32.8548
0.0183333	Discard	79.967	NA
0.0186111	DGF	74.6972	67.1183
0.0186111	PGF	51.4448	31.2783
0.0186111	Discard	80.3027	NA
0.0188889	DGF	75.7413	69.9147
0.0188889	PGF	52.5677	30.9556
0.0188889	Discard	80.584	NA
0.0191667	Discard	80.4094	NA
0.0191667	DGF	76.6397	69.4101
0.0191667	PGF	50.3706	32.0425
0.0194444	DGF	88.513	84.0176
0.0194444	PGF	49.5303	32.7735
0.0194444	Discard	79.5435	NA
0.0197222	DGF	76.6433	67.7478
0.0197222	PGF	49.0552	32.1372
0.0197222	Discard	79.5435	NA
0.02	DGF	73.8172	68.908
0.02	PGF	49.7464	32.5309
0.02	Discard	78.5836	NA
0.0202778	Discard	79.9115	NA
0.0202778	DGF	73.6688	68.7122
0.0202778	PGF	50.0599	32.415
0.0205556	Discard	79.7942	NA
0.0205556	DGF	72.5325	65.8798
0.0205556	PGF	50.3867	31.6941
0.0208333	DGF	72.5749	65.8254
0.0208333	PGF	51.2181	30.0303
0.0208333	Discard	78.9492	NA
0.0211111	DGF	71.5934	62.5053
0.0211111	PGF	51.4211	29.8212
0.0211111	Discard	78.9492	NA
0.0213889	Discard	79.1626	NA
0.0213889	DGF	68.1984	50.4438
0.0213889	PGF	51.7211	29.8113
0.0216667	Discard	78.3492	NA
0.0216667	DGF	66.6212	45.4082
0.0216667	PGF	53.6972	36.558
0.0219444	DGF	57.4092	29.2978
0.0219444	PGF	89.5516	182.243
0.0219444	Discard	78.8751	NA
0.0222222	DGF	57.4858	29.4626
0.0222222	PGF	88.2251	176.107
0.0222222	Discard	79.3541	NA
0.0225	DGF	57.6767	29.437
0.0225	PGF	87.3041	169.872
0.0225	Discard	78.545	NA
0.0227778	DGF	58.667	27.7694
0.0227778	PGF	86.1919	163.668
0.0227778	Discard	78.5807	NA
0.0230556	DGF	69.7683	43.1811
0.0230556	PGF	85.0522	157.52
0.0230556	Discard	77.7886	NA
0.0233333	DGF	71.7478	49.9324
0.0233333	PGF	84.2369	151.354
0.0233333	Discard	76.9073	NA
0.0236111	DGF	71.55	49.9378
0.0236111	PGF	83.2518	145.216
0.0236111	Discard	78.4113	NA
0.0238889	DGF	71.4295	49.7245
0.0238889	PGF	82.3214	139.082
0.0238889	Discard	78.7769	NA
0.0241667	Discard	79.9205	NA
0.0241667	DGF	70.8881	46.8548
0.0241667	PGF	80.9358	133.035
0.0244444	Discard	79.8306	NA
0.0244444	DGF	71.1401	47.8756
0.0244444	PGF	79.3857	127.005
0.0247222	DGF	71.2283	47.7782
0.0247222	PGF	75.7039	121.12
0.0247222	Discard	79.8306	NA
0.025	DGF	68.274	37.2309
0.025	PGF	75.4059	114.823
0.025	Discard	78.5985	NA
0.0252778	Discard	78.4868	NA
0.0252778	DGF	66.4086	31.8613
0.0252778	PGF	71.7112	109.423
0.0255556	Discard	80.1576	NA
0.0255556	DGF	66.2318	32.0879
0.0255556	PGF	69.0728	104.129
0.0258333	DGF	66.5391	32.2634
0.0258333	PGF	67.6886	98.1543
0.0258333	Discard	80.882	NA
0.0261111	DGF	66.9451	32.2353
0.0261111	PGF	66.0886	92.1794
0.0261111	Discard	80.7085	NA
0.0263889	DGF	66.2816	29.5512
0.0263889	PGF	64.7626	86.1726
0.0263889	Discard	79.6595	NA
0.0266667	DGF	65.3223	26.8844
0.0266667	PGF	63.2778	80.2857
0.0266667	Discard	79.4808	NA
0.0269444	DGF	65.0648	26.163
0.0269444	PGF	62.6899	74.5357
0.0269444	Discard	79.4898	NA
0.0272222	DGF	64.9089	26.1075
0.0272222	PGF	61.8222	68.9513
0.0272222	Discard	79.7493	NA
0.0275	DGF	64.0471	25.0786
0.0275	PGF	62.3746	63.1816
0.0275	Discard	80.1639	NA
0.0277778	Discard	80.1639	NA
0.0277778	DGF	63.4841	24.0806
0.0277778	PGF	62.552	59.049
0.0280556	Discard	81.3334	NA
0.0280556	DGF	63.3262	23.9528
0.0280556	PGF	62.4085	56.1724
0.0283333	DGF	63.8756	23.6842
0.0283333	PGF	61.5354	52.1183
0.0283333	Discard	79.6419	NA
0.0286111	DGF	64.5143	23.6936
0.0286111	PGF	59.7798	47.354
0.0286111	Discard	78.5668	NA
0.0288889	Discard	78.0657	NA
0.0288889	DGF	63.6447	23.123
0.0288889	PGF	56.3142	39.2313
0.0291667	Discard	79.5768	NA
0.0291667	DGF	62.7917	22.5984
0.0291667	PGF	54.701	34.5653
0.0294444	DGF	62.13	22.4594
0.0294444	PGF	52.7655	30.467
0.0294444	Discard	79.5768	NA
0.0297222	DGF	62.2042	22.4393
0.0297222	PGF	48.3937	23.2643
0.0297222	Discard	80.577	NA
0.03	DGF	62.4238	22.2875
0.03	PGF	48.2625	23.5582
0.03	Discard	80.577	NA
0.0302778	DGF	62.2843	22.1069
0.0302778	PGF	48.347	23.517
0.0302778	Discard	80.577	NA
0.0305556	DGF	61.9199	21.8145
0.0305556	PGF	48.7536	23.9689
0.0305556	Discard	78.313	NA
0.0308333	DGF	62.1839	23.127
0.0308333	PGF	49.0965	24.4822
0.0308333	Discard	78.429	NA
0.0311111	DGF	62.1779	23.0396
0.0311111	PGF	48.7909	24.4256
0.0311111	Discard	78.429	NA
0.0313889	DGF	63.1975	25.0896
0.0313889	PGF	48.5857	23.8104
0.0313889	Discard	77.1085	NA
0.0316667	DGF	63.2264	24.8523
0.0316667	PGF	48.6246	23.7527
0.0316667	Discard	77.1085	NA
0.0319444	DGF	63.2059	24.6227
0.0319444	PGF	48.7652	23.9954
0.0319444	Discard	79.0243	NA
0.0322222	DGF	63.2489	24.4997
0.0322222	PGF	48.9979	24.2841
0.0322222	Discard	79.7853	NA
0.0325	DGF	61.8952	21.4722
0.0325	PGF	49.2536	24.341
0.0325	Discard	79.7853	NA
0.0327778	DGF	61.9791	21.5064
0.0327778	PGF	49.5069	24.4078
0.0327778	Discard	79.2987	NA
0.0330556	DGF	62.2308	21.4054
0.0330556	PGF	48.9531	23.6095
0.0330556	Discard	79.2987	NA
0.0333333	DGF	62.3669	21.0519
0.0333333	PGF	48.7765	23.2348
0.0333333	Discard	77.091	NA
0.0336111	DGF	62.3853	20.928
0.0336111	PGF	48.9865	23.5254
0.0336111	Discard	77.3893	NA
0.0338889	DGF	62.4937	21.0623
0.0338889	PGF	49.193	23.7039
0.0338889	Discard	77.3374	NA
0.0341667	DGF	62.6811	21.5525
0.0341667	PGF	49.7299	25.7149
0.0341667	Discard	77.3374	NA
0.0344444	DGF	62.6618	21.6254
0.0344444	PGF	49.6211	25.7374
0.0344444	Discard	76.3738	NA
0.0347222	DGF	62.5196	21.4293
0.0347222	PGF	49.8117	25.7202
0.0347222	Discard	76.0658	NA
0.035	DGF	62.6316	21.5698
0.035	PGF	50.0323	25.6534
0.035	Discard	75.4165	NA
0.0352778	Discard	75.5596	NA
0.0352778	DGF	63.3506	22.5736
0.0352778	PGF	49.807	24.9481
0.0355556	Discard	76.2823	NA
0.0355556	DGF	63.7409	23.4626
0.0355556	PGF	49.5868	24.5941
0.0358333	Discard	75.7918	NA
0.0358333	DGF	63.7403	23.5711
0.0358333	PGF	49.5867	24.6073
0.0361111	DGF	63.5869	23.1459
0.0361111	PGF	50.1538	25.349
0.0361111	Discard	76.1649	NA
0.0363889	DGF	62.7327	21.6077
0.0363889	PGF	50.3748	25.5559
0.0363889	Discard	76.4437	NA
0.0366667	DGF	62.4816	21.099
0.0366667	PGF	50.8254	26.1831
0.0366667	Discard	76.9086	NA
0.0369444	Discard	76.751	NA
0.0369444	DGF	62.9898	22.1974
0.0369444	PGF	51.5075	27.6215
0.0372222	DGF	63.0869	21.8676
0.0372222	PGF	51.3365	26.9681
0.0372222	Discard	77.1522	NA
0.0375	DGF	63.199	21.8627
0.0375	PGF	51.6894	26.9964
0.0375	Discard	78.2606	NA
0.0377778	DGF	62.7507	21.3062
0.0377778	PGF	51.7771	27.0214
0.0377778	Discard	78.7802	NA
0.0380556	DGF	63.3414	22.4798
0.0380556	PGF	51.8398	26.896
0.0380556	Discard	77.4682	NA
0.0383333	DGF	63.5129	22.6749
0.0383333	PGF	51.5929	25.9304
0.0383333	Discard	77.4682	NA
0.0386111	DGF	63.52	22.6073
0.0386111	PGF	51.6122	25.6188
0.0386111	Discard	76.4394	NA
0.0388889	DGF	63.8025	22.582
0.0388889	PGF	51.897	26.0731
0.0388889	Discard	76.7087	NA
0.0391667	DGF	64.8191	22.7388
0.0391667	PGF	52.3582	26.8669
0.0391667	Discard	76.3849	NA
0.0394444	DGF	65.2842	22.8966
0.0394444	PGF	52.5794	26.9252
0.0394444	Discard	77.789	NA
0.0397222	DGF	65.1526	22.7426
0.0397222	PGF	53.1013	27.2337
0.0397222	Discard	78.6949	NA
0.04	DGF	65.2622	22.5782
0.04	PGF	53.848	28.1332
0.04	Discard	78.6356	NA
0.0402778	DGF	65.2531	22.6921
0.0402778	PGF	61.3146	36.8778
0.0402778	Discard	78.0067	NA
0.0405556	DGF	65.4273	23.0517
0.0405556	PGF	52.9444	25.4147
0.0405556	Discard	77.8973	NA
0.0408333	DGF	65.378	23.0609
0.0408333	PGF	52.8931	25.1829
0.0408333	Discard	78.6699	NA
0.0411111	DGF	65.3374	23.3101
0.0411111	PGF	53.1558	25.5008
0.0411111	Discard	79.2212	NA
0.0413889	DGF	65.6727	23.2978
0.0413889	PGF	53.4473	25.9435
0.0413889	Discard	78.6024	NA
0.0416667	DGF	65.8629	23.4538
0.0416667	PGF	53.3511	26.08
0.0416667	Discard	78.6024	NA
0.0419444	DGF	65.7789	23.326
0.0419444	PGF	53.0875	26.4074
0.0419444	Discard	78.0657	NA
0.0422222	DGF	66.1619	23.7649
0.0422222	PGF	53.2053	26.7325
0.0422222	Discard	78.4468	NA
0.0425	DGF	66.2338	23.5902
0.0425	PGF	53.692	27.4855
0.0425	Discard	78.661	NA
0.0427778	Discard	77.8999	NA
0.0427778	DGF	65.5986	22.3039
0.0427778	PGF	53.982	28.1304
0.0430556	Discard	78.7802	NA
0.0430556	DGF	65.2241	22.3647
0.0430556	PGF	53.7974	28.3023
0.0433333	DGF	65.397	22.3956
0.0433333	PGF	53.9595	28.0843
0.0433333	Discard	78.9784	NA
0.0436111	DGF	65.1884	22.0977
0.0436111	PGF	54.2864	28.0604
0.0436111	Discard	79.2302	NA
0.0438889	DGF	65.0677	22.3197
0.0438889	PGF	55.4655	29.794
0.0438889	Discard	79.2302	NA
0.0441667	DGF	65.2218	22.4536
0.0441667	PGF	56.9109	31.6692
0.0441667	Discard	79.0332	NA
0.0444444	Discard	79.0332	NA
0.0444444	DGF	65.1603	22.4318
0.0444444	PGF	57.8404	33.7653
0.0447222	DGF	65.1835	22.6728
0.0447222	PGF	58.5251	35.0999
0.0447222	Discard	78.9108	NA
0.045	DGF	65.1636	22.6593
0.045	PGF	58.6052	34.4391
0.045	Discard	78.9108	NA
0.0452778	DGF	65.0241	22.5224
0.0452778	PGF	58.1526	34.0928
0.0452778	Discard	79.6326	NA
0.0455556	DGF	65.0744	22.5084
0.0455556	PGF	57.093	32.1794
0.0455556	Discard	79.6056	NA
0.0458333	DGF	65.0427	22.4344
0.0458333	PGF	56.3128	31.7017
0.0458333	Discard	78.8958	NA
0.0461111	DGF	65.2157	22.3694
0.0461111	PGF	56.0079	31.3514
0.0461111	Discard	79.8122	NA
0.0463889	DGF	65.4446	22.6121
0.0463889	PGF	56.0215	31.0274
0.0463889	Discard	80.5386	NA
0.0466667	DGF	65.3195	22.9475
0.0466667	PGF	56.2029	31.293
0.0466667	Discard	81.211	NA
0.0469444	DGF	65.0707	23.1818
0.0469444	PGF	56.0512	31.3476
0.0469444	Discard	83.662	NA
0.0472222	DGF	65.231	23.4811
0.0472222	PGF	56.6742	32.9882
0.0472222	Discard	83.9969	NA
0.0475	DGF	65.1971	23.5272
0.0475	PGF	56.9923	33.3057
0.0475	Discard	81.9092	NA
0.0477778	DGF	65.4241	23.7154
0.0477778	PGF	57.1215	33.3804
0.0477778	Discard	78.9554	NA
0.0480556	DGF	65.552	23.7183
0.0480556	PGF	57.7699	35.0825
0.0480556	Discard	77.8681	NA
0.0483333	DGF	65.6603	23.7482
0.0483333	PGF	57.8314	34.9318
0.0483333	Discard	78.3712	NA
0.0486111	DGF	66.3463	24.5622
0.0486111	PGF	57.9815	35.111
0.0486111	Discard	78.7234	NA
0.0488889	DGF	66.4143	24.68
0.0488889	PGF	58.356	35.2575
0.0488889	Discard	78.5046	NA
0.0491667	DGF	66.6587	25.0229
0.0491667	PGF	58.7402	36.8295
0.0491667	Discard	78.5046	NA
0.0494444	DGF	66.5341	24.523
0.0494444	PGF	58.7913	36.7899
0.0494444	Discard	79.6229	NA
0.0497222	DGF	67.4271	25.8624
0.0497222	PGF	59.0069	36.5134
0.0497222	Discard	80.7759	NA
0.05	DGF	67.901	26.2687
0.05	PGF	59.3791	37.4433
0.05	Discard	80.951	NA
0.0502778	Discard	80.951	NA
0.0502778	DGF	68.3223	26.6042
0.0502778	PGF	59.8426	38.6356
0.0505556	DGF	68.5399	27.1412
0.0505556	PGF	59.8279	38.5161
0.0505556	Discard	80.9875	NA
0.0508333	DGF	68.8356	28.2309
0.0508333	PGF	60.3665	40.162
0.0508333	Discard	81.1513	NA
0.0511111	DGF	70.1624	29.8933
0.0511111	PGF	61.081	42.076
0.0511111	Discard	80.7802	NA
0.0513889	DGF	69.4245	27.9466
0.0513889	PGF	61.4	42.2623
0.0513889	Discard	81.6038	NA
0.0516667	Discard	81.3754	NA
0.0516667	DGF	69.864	26.5522
0.0516667	PGF	61.5484	42.3959
0.0519444	Discard	81.348	NA
0.0519444	DGF	69.3217	26.4512
0.0519444	PGF	61.9182	42.6418
0.0522222	Discard	83.1309	NA
0.0522222	DGF	69.3115	26.1495
0.0522222	PGF	61.2685	40.719
0.0525	DGF	70.9903	27.3246
0.0525	PGF	58.0056	30.6047
0.0525	Discard	83.1309	NA
0.0527778	DGF	67.9112	24.4745
0.0527778	PGF	55.134	23.9174
0.0527778	Discard	79.6411	NA
0.0530556	DGF	67.08	29.2081
0.0530556	PGF	55.1639	23.8991
0.0530556	Discard	82.4449	NA
0.0533333	DGF	67.6857	29.7264
0.0533333	PGF	54.2249	22.723
0.0533333	Discard	86.1429	NA
0.0536111	DGF	67.7816	29.6713
0.0536111	PGF	54.1007	22.526
0.0536111	Discard	83.4841	NA
0.0538889	DGF	67.3213	28.9071
0.0538889	PGF	53.7766	22.4113
0.0538889	Discard	81.5216	NA
0.0541667	DGF	64.8328	29.0401
0.0541667	PGF	53.7779	22.3261
0.0541667	Discard	79.8568	NA
0.0544444	DGF	64.8419	28.9001
0.0544444	PGF	53.9076	22.5761
0.0544444	Discard	78.9253	NA
0.0547222	DGF	65.1956	29.2725
0.0547222	PGF	54.2419	23.0936
0.0547222	Discard	78.3936	NA
0.055	DGF	65.1617	29.3179
0.055	PGF	54.4132	23.5096
0.055	Discard	79.435	NA
0.0552778	DGF	65.4228	29.4263
0.0552778	PGF	54.7955	24.349
0.0552778	Discard	80.8493	NA
0.0555556	DGF	65.7189	29.3632
0.0555556	PGF	55.0035	24.8695
0.0555556	Discard	80.8493	NA
0.0558333	DGF	66.0368	29.2847
0.0558333	PGF	54.8817	24.5649
0.0558333	Discard	80.2864	NA
0.0561111	DGF	66.3221	29.3148
0.0561111	PGF	54.3462	23.1279
0.0561111	Discard	81.681	NA
0.0563889	DGF	66.3106	29.2424
0.0563889	PGF	54.1096	22.7549
0.0563889	Discard	83.5105	NA
0.0566667	DGF	66.5848	29.0807
0.0566667	PGF	54.0918	22.7698
0.0566667	Discard	83.4127	NA
0.0569444	DGF	67.0164	29.0794
0.0569444	PGF	54.1435	22.817
0.0569444	Discard	82.2316	NA
0.0572222	DGF	67.5931	29.0485
0.0572222	PGF	54.0862	22.8074
0.0572222	Discard	81.911	NA
0.0575	DGF	69.6691	30.1789
0.0575	PGF	54.1549	22.7939
0.0575	Discard	83.4373	NA
0.0577778	Discard	83.4973	NA
0.0577778	DGF	71.8102	29.5216
0.0577778	PGF	54.3107	22.851
0.0580556	DGF	72.6792	29.9168
0.0580556	PGF	54.4966	23.0355
0.0580556	Discard	80.3844	NA
0.0583333	DGF	72.8332	30.2978
0.0583333	PGF	54.7051	23.1011
0.0583333	Discard	79.9398	NA
0.0586111	DGF	72.1161	30.0514
0.0586111	PGF	55.2133	23.458
0.0586111	Discard	81.1334	NA
0.0588889	Discard	82.7795	NA
0.0588889	DGF	72.458	30.0273
0.0588889	PGF	55.2949	23.3434
0.0591667	Discard	82.3061	NA
0.0591667	DGF	72.5829	30.124
0.0591667	PGF	55.5804	23.8166
0.0594444	Discard	81.8231	NA
0.0594444	DGF	72.6435	30.2282
0.0594444	PGF	55.3529	23.4774
0.0597222	Discard	81.8231	NA
0.0597222	DGF	73.0194	30.8352
0.0597222	PGF	55.2525	23.3514
0.06	DGF	73.2739	31.1977
0.06	PGF	55.557	23.7065
0.06	Discard	80.4751	NA
0.0602778	DGF	73.2449	31.4561
0.0602778	PGF	55.753	23.8686
0.0602778	Discard	80.4751	NA
0.0605556	DGF	73.5739	31.8701
0.0605556	PGF	55.9425	23.9141
0.0605556	Discard	78.9136	NA
0.0608333	Discard	78.9136	NA
0.0608333	DGF	73.9968	32.1659
0.0608333	PGF	56.3123	24.1465
0.0611111	DGF	73.9551	31.9589
0.0611111	PGF	56.8049	24.47
0.0611111	Discard	81.0601	NA
0.0613889	DGF	74.2934	32.2354
0.0613889	PGF	56.4884	24.0494
0.0613889	Discard	82.0846	NA
0.0616667	DGF	76.7404	34.7589
0.0616667	PGF	56.0581	23.7942
0.0616667	Discard	80.4298	NA
0.0619444	DGF	74.0896	32.6808
0.0619444	PGF	55.8577	23.7752
0.0619444	Discard	79.8031	NA
0.0622222	DGF	70.7659	34.5936
0.0622222	PGF	55.8017	23.3718
0.0622222	Discard	80.753	NA
0.0625	DGF	70.8944	38.5915
0.0625	PGF	55.6542	23.2801
0.0625	Discard	80.5089	NA
0.0627778	DGF	71.809	40.3352
0.0627778	PGF	55.5383	23.2174
0.0627778	Discard	79.3734	NA
0.0630556	DGF	70.2321	37.8673
0.0630556	PGF	55.5443	23.042
0.0630556	Discard	79.1475	NA
0.0633333	DGF	70.1668	37.5207
0.0633333	PGF	55.6879	23.1739
0.0633333	Discard	79.3182	NA
0.0636111	DGF	69.2539	37.0901
0.0636111	PGF	55.8132	23.1887
0.0636111	Discard	79.0981	NA
0.0638889	DGF	69.2966	37.1674
0.0638889	PGF	56.0359	23.3237
0.0638889	Discard	79.7583	NA
0.0641667	DGF	69.2352	37.0547
0.0641667	PGF	56.1987	23.3913
0.0641667	Discard	79.7404	NA
0.0644444	DGF	69.9362	37.6962
0.0644444	PGF	56.4956	23.7642
0.0644444	Discard	79.9011	NA
0.0647222	DGF	69.9812	37.7078
0.0647222	PGF	56.1857	23.3184
0.0647222	Discard	79.8117	NA
0.065	DGF	70.5779	38.6476
0.065	PGF	55.975	22.966
0.065	Discard	80.0081	NA
0.0652778	DGF	70.9363	39.6229
0.0652778	PGF	55.8298	22.7082
0.0652778	Discard	80.2972	NA
0.0655556	DGF	71.1495	40.737
0.0655556	PGF	55.9047	22.7588
0.0655556	Discard	79.8394	NA
0.0658333	DGF	70.4395	39.272
0.0658333	PGF	55.8866	22.6477
0.0658333	Discard	80.0124	NA
0.0661111	DGF	70.1678	38.7044
0.0661111	PGF	55.9846	22.7227
0.0661111	Discard	80.0124	NA
0.0663889	DGF	69.897	37.9679
0.0663889	PGF	56.0917	22.7117
0.0663889	Discard	79.7945	NA
0.0666667	DGF	70.4401	38.2082
0.0666667	PGF	56.1618	22.6514
0.0666667	Discard	78.9885	NA
0.0669444	DGF	71.3862	39.442
0.0669444	PGF	56.1719	22.6743
0.0669444	Discard	79.2536	NA
0.0672222	DGF	71.8735	40.1871
0.0672222	PGF	56.3089	22.7774
0.0672222	Discard	80.4047	NA
0.0675	DGF	71.9516	40.1742
0.0675	PGF	56.2331	22.3982
0.0675	Discard	80.8054	NA
0.0677778	DGF	71.8517	40.5906
0.0677778	PGF	56.115	22.3982
0.0677778	Discard	80.8199	NA
0.0680556	DGF	71.7918	40.548
0.0680556	PGF	56.265	22.6043
0.0680556	Discard	81.2515	NA
0.0683333	DGF	71.5993	40.1888
0.0683333	PGF	55.8315	21.9715
0.0683333	Discard	82.0227	NA
0.0686111	DGF	71.6156	40.4166
0.0686111	PGF	55.866	21.783
0.0686111	Discard	81.3901	NA
0.0688889	DGF	71.8542	40.6296
0.0688889	PGF	55.9897	21.7673
0.0688889	Discard	81.2893	NA
0.0691667	DGF	72.5645	42.5873
0.0691667	PGF	56.2113	21.932
0.0691667	Discard	81.4602	NA
0.0694444	DGF	72.5321	42.2799
0.0694444	PGF	56.2148	21.9504
0.0694444	Discard	81.3406	NA
0.0697222	DGF	73.393	43.5924
0.0697222	PGF	56.1895	21.8132
0.0697222	Discard	81.8723	NA
0.07	DGF	73.784	44.3653
0.07	PGF	56.3772	21.8481
0.07	Discard	81.8261	NA
0.0702778	DGF	73.7006	43.7282
0.0702778	PGF	56.2619	21.7195
0.0702778	Discard	81.8723	NA
0.0705556	DGF	73.6018	42.9726
0.0705556	PGF	56.2976	21.6542
0.0705556	Discard	81.8723	NA
0.0708333	DGF	73.7532	42.8232
0.0708333	PGF	56.2971	21.5096
0.0708333	Discard	82.2682	NA
0.0711111	DGF	74.4205	43.3019
0.0711111	PGF	56.2669	21.4874
0.0711111	Discard	82.5281	NA
0.0713889	DGF	74.5103	44.0636
0.0713889	PGF	56.206	21.3798
0.0713889	Discard	83.1513	NA
0.0716667	DGF	75.499	46.7701
0.0716667	PGF	56.3172	21.4275
0.0716667	Discard	83.9428	NA
0.0719444	DGF	75.5079	46.784
0.0719444	PGF	56.2998	21.2463
0.0719444	Discard	84.6984	NA
0.0722222	DGF	75.693	47.4585
0.0722222	PGF	56.2832	21.2811
0.0722222	Discard	83.8122	NA
0.0725	DGF	75.8077	48.713
0.0725	PGF	56.2302	21.2595
0.0725	Discard	81.7615	NA
0.0727778	DGF	76.2312	50.3183
0.0727778	PGF	56.0852	21.1584
0.0727778	Discard	82.1112	NA
0.0730556	DGF	76.2811	51.0472
0.0730556	PGF	55.9828	21.1695
0.0730556	Discard	83.0139	NA
0.0733333	DGF	76.5566	51.113
0.0733333	PGF	56.0095	21.0707
0.0733333	Discard	83.3777	NA
0.0736111	DGF	77.6617	46.4974
0.0736111	PGF	56.2988	21.1374
0.0736111	Discard	83.1048	NA
0.0738889	DGF	79.4874	42.7513
0.0738889	PGF	56.5877	21.21
0.0738889	Discard	83.3871	NA
0.0741667	DGF	79.3672	41.8876
0.0741667	PGF	56.6108	21.253
0.0741667	Discard	83.2875	NA
0.0744444	DGF	81.7441	42.8415
0.0744444	PGF	56.6097	21.2932
0.0744444	Discard	83.2875	NA
0.0747222	DGF	81.7991	42.6907
0.0747222	PGF	56.5838	21.2135
0.0747222	Discard	82.8538	NA
0.075	DGF	82.0598	43.1487
0.075	PGF	56.5042	21.1027
0.075	Discard	83.9819	NA
0.0752778	DGF	80.9822	42.3439
0.0752778	PGF	56.4436	20.9625
0.0752778	Discard	83.8255	NA
0.0755556	DGF	81.4047	43.5682
0.0755556	PGF	56.4784	20.8963
0.0755556	Discard	83.2506	NA
0.0758333	DGF	81.501	43.6476
0.0758333	PGF	56.5094	20.9016
0.0758333	Discard	83.5563	NA
0.0761111	DGF	81.3474	43.3098
0.0761111	PGF	57.3607	21.9783
0.0761111	Discard	84.6622	NA
0.0763889	DGF	80.969	43.309
0.0763889	PGF	57.2564	21.8379
0.0763889	Discard	85.1792	NA
0.0766667	DGF	81.9169	44.4042
0.0766667	PGF	57.4358	22.2141
0.0766667	Discard	84.5025	NA
0.0769444	DGF	82.1624	44.8615
0.0769444	PGF	56.6752	20.8659
0.0769444	Discard	84.18	NA
0.0772222	DGF	81.3346	44.347
0.0772222	PGF	56.6376	20.7591
0.0772222	Discard	84.8125	NA
0.0775	DGF	81.0796	44.0042
0.0775	PGF	56.5869	20.472
0.0775	Discard	84.7927	NA
0.0777778	DGF	81.7153	45.5044
0.0777778	PGF	56.5599	20.4512
0.0777778	Discard	84.7927	NA
0.0780556	DGF	82.1622	45.7736
0.0780556	PGF	56.8565	20.7706
0.0780556	Discard	84.7927	NA
0.0783333	DGF	82.1254	45.6909
0.0783333	PGF	56.8225	20.7724
0.0783333	Discard	83.3186	NA
0.0786111	DGF	82.1069	45.7993
0.0786111	PGF	56.6916	20.5235
0.0786111	Discard	84.2112	NA
0.0788889	DGF	82.7873	46.0649
0.0788889	PGF	56.912	20.5095
0.0788889	Discard	84.6136	NA
0.0791667	DGF	83.1054	46.8105
0.0791667	PGF	57.1241	20.4475
0.0791667	Discard	84.124	NA
0.0794444	DGF	82.402	46.8311
0.0794444	PGF	57.1105	20.4284
0.0794444	Discard	83.8908	NA
0.0797222	DGF	82.8064	46.5444
0.0797222	PGF	56.9905	20.2221
0.0797222	Discard	83.8908	NA
0.08	DGF	82.0287	46.672
0.08	PGF	57.129	20.5513
0.08	Discard	83.8442	NA
0.0802778	DGF	82.1716	47.5261
0.0802778	PGF	57.1527	20.6616
0.0802778	Discard	84.9898	NA
0.0805556	DGF	81.8352	47.5228
0.0805556	PGF	57.1351	20.5653
0.0805556	Discard	85.4676	NA
0.0808333	DGF	82.2979	49.6484
0.0808333	PGF	57.179	20.5389
0.0808333	Discard	86.1697	NA
0.0811111	DGF	82.5002	50.7392
0.0811111	PGF	57.2534	20.499
0.0811111	Discard	86.5108	NA
0.0813889	DGF	82.7024	50.4083
0.0813889	PGF	57.4104	20.5179
0.0813889	Discard	86.6127	NA
0.0816667	DGF	82.6424	50.2078
0.0816667	PGF	57.4247	20.5166
0.0816667	Discard	86.2357	NA
0.0819444	DGF	83.3022	50.5785
0.0819444	PGF	57.4525	20.4473
0.0819444	Discard	86.7287	NA
0.0822222	DGF	83.6448	50.4806
0.0822222	PGF	57.5361	20.3904
0.0822222	Discard	86.8674	NA
0.0825	DGF	84.1348	49.7332
0.0825	PGF	57.5609	20.3096
0.0825	Discard	88.086	NA
0.0827778	DGF	84.1858	49.8263
0.0827778	PGF	57.3841	20.1106
0.0827778	Discard	88.3304	NA
0.0830556	DGF	84.3784	50.1651
0.0830556	PGF	57.4457	20.0968
0.0830556	Discard	88.3304	NA
0.0833333	DGF	84.8336	50.3713
0.0833333	PGF	57.5174	20.1345
0.0833333	Discard	89.2308	NA
0.0836111	DGF	84.6457	49.8283
0.0836111	PGF	57.4202	19.9992
0.0836111	Discard	92.0975	NA
0.0838889	DGF	84.5928	49.7494
0.0838889	PGF	57.3896	19.9201
0.0838889	Discard	94.2041	NA
0.0841667	DGF	85.194	51.955
0.0841667	PGF	57.4994	19.9951
0.0841667	Discard	94.2041	NA
0.0844444	DGF	85.7141	53.0608
0.0844444	PGF	57.8885	19.8823
0.0844444	Discard	93.2865	NA
0.0847222	DGF	86.2611	53.4571
0.0847222	PGF	58.3053	20.0174
0.0847222	Discard	90.2235	NA
0.085	DGF	87.033	53.0914
0.085	PGF	58.2769	19.8406
0.085	Discard	88.9794	NA
0.0852778	DGF	87.252	53.031
0.0852778	PGF	58.2145	19.9337
0.0852778	Discard	87.9303	NA
0.0855556	DGF	83.9216	54.3041
0.0855556	PGF	58.3096	19.998
0.0855556	Discard	86.6668	NA
0.0858333	DGF	83.153	57.1848
0.0858333	PGF	58.1893	19.9706
0.0858333	Discard	85.2668	NA
0.0861111	DGF	83.0814	57.0967
0.0861111	PGF	58.2214	19.9699
0.0861111	Discard	85.9714	NA
0.0863889	DGF	85.3289	57.4402
0.0863889	PGF	58.1477	19.7118
0.0863889	Discard	87.4712	NA
0.0866667	DGF	86.1227	58.5989
0.0866667	PGF	58.1856	19.7881
0.0866667	Discard	86.987	NA
0.0869444	DGF	86.8584	58.8395
0.0869444	PGF	58.3755	19.8324
0.0869444	Discard	86.9511	NA
0.0872222	DGF	87.5319	61.0108
0.0872222	PGF	58.1953	19.6924
0.0872222	Discard	86.8737	NA
0.0875	DGF	87.6019	62.158
0.0875	PGF	57.93	19.5378
0.0875	Discard	87.6854	NA
0.0877778	DGF	87.174	61.0735
0.0877778	PGF	57.898	19.5368
0.0877778	Discard	88.0274	NA
0.0880556	DGF	86.2409	60.0259
0.0880556	PGF	58.001	19.5394
0.0880556	Discard	88.2835	NA
0.0883333	DGF	82.6792	58.2622
0.0883333	PGF	58.0743	19.6064
0.0883333	Discard	88.2835	NA
0.0886111	DGF	83.4217	57.912
0.0886111	PGF	58.2954	19.4595
0.0886111	Discard	96.5288	NA
0.0888889	DGF	85.7624	59.9975
0.0888889	PGF	58.4782	19.4415
0.0888889	Discard	91.0373	NA
0.0891667	DGF	84.8385	59.8333
0.0891667	PGF	58.5572	19.5508
0.0891667	Discard	87.6471	NA
0.0894444	DGF	84.7699	59.0295
0.0894444	PGF	58.3281	19.3783
0.0894444	Discard	85.3972	NA
0.0897222	DGF	83.8595	57.2481
0.0897222	PGF	58.2335	19.2268
0.0897222	Discard	85.6377	NA
0.09	DGF	81.6058	56.9705
0.09	PGF	58.1995	19.2243
0.09	Discard	85.6377	NA
0.0902778	DGF	84.5401	58.9149
0.0902778	PGF	58.658	19.5154
0.0902778	Discard	87.7827	NA
0.0905556	DGF	84.5976	58.7853
0.0905556	PGF	59.0526	19.907
0.0905556	Discard	87.3184	NA
0.0908333	DGF	85.0588	60.0459
0.0908333	PGF	58.4999	19.3125
0.0908333	Discard	86.8576	NA
0.0911111	DGF	86.9575	61.5304
0.0911111	PGF	58.4742	19.1972
0.0911111	Discard	88.1871	NA
0.0913889	DGF	87.5922	62.6618
0.0913889	PGF	58.4917	19.1508
0.0913889	Discard	88.337	NA
0.0916667	DGF	88.062	63.8699
0.0916667	PGF	58.5889	19.018
0.0916667	Discard	87.7046	NA
0.0919444	DGF	88.0391	62.8683
0.0919444	PGF	58.7566	19.1295
0.0919444	Discard	87.5875	NA
0.0922222	DGF	87.6986	61.4604
0.0922222	PGF	59.4878	19.7696
0.0922222	Discard	85.733	NA
0.0925	DGF	87.8556	61.4381
0.0925	PGF	59.95	20.3403
0.0925	Discard	84.755	NA
0.0927778	DGF	87.9613	60.5935
0.0927778	PGF	59.9476	20.3818
0.0927778	Discard	104.756	NA
0.0930556	DGF	88.5787	60.9389
0.0930556	PGF	60.1214	20.5239
0.0930556	Discard	181.115	NA
0.0933333	DGF	88.9529	60.2698
0.0933333	PGF	60.6489	21.631
0.0933333	Discard	265.237	NA
0.0936111	DGF	91.0172	62.3744
0.0936111	PGF	60.4901	21.4519
0.0936111	Discard	282.18	NA
0.0938889	DGF	95.5863	65.05
0.0938889	PGF	60.4046	20.9441
0.0938889	Discard	296.671	NA
0.0941667	DGF	95.583	64.9447
0.0941667	PGF	59.8913	20.0306
0.0941667	Discard	296.671	NA
0.0944444	DGF	95.3794	63.4681
0.0944444	PGF	59.7831	19.865
0.0944444	Discard	312.139	NA
0.0947222	DGF	95.4289	63.5575
0.0947222	PGF	59.5145	19.4982
0.0947222	Discard	331.374	NA
0.095	DGF	100.312	68.2679
0.095	PGF	59.6677	19.7152
0.095	Discard	331.013	NA
0.0952778	DGF	100.338	68.2571
0.0952778	PGF	59.663	19.8573
0.0952778	Discard	321.154	NA
0.0955556	DGF	98.2737	64.7614
0.0955556	PGF	59.9381	20.2171
0.0955556	Discard	321.09	NA
0.0958333	DGF	96.8745	65.4617
0.0958333	PGF	60.2804	20.4729
0.0958333	Discard	329.57	NA
0.0961111	DGF	97.3068	67.9034
0.0961111	PGF	59.6193	19.5919
0.0961111	Discard	329.57	NA
0.0963889	DGF	96.8353	69.6274
0.0963889	PGF	59.1199	19.0761
0.0963889	Discard	323.229	NA
0.0966667	DGF	96.3991	68.3081
0.0966667	PGF	59.2467	18.9774
0.0966667	Discard	323.614	NA
0.0969444	DGF	96.1057	67.9252
0.0969444	PGF	59.4166	19.0963
0.0969444	Discard	329.116	NA
0.0972222	DGF	94.7858	66.0101
0.0972222	PGF	59.2826	19.0241
0.0972222	Discard	329.116	NA
0.0975	DGF	89.7597	64.4211
0.0975	PGF	59.4774	19.2821
0.0975	Discard	331.965	NA
0.0977778	DGF	90.0642	64.5572
0.0977778	PGF	59.545	19.2051
0.0977778	Discard	331.965	NA
0.0980556	DGF	90.0351	63.9709
0.0980556	PGF	59.9436	19.7988
0.0980556	Discard	329.432	NA
0.0983333	DGF	89.4455	63.2408
0.0983333	PGF	59.9734	19.5902
0.0983333	Discard	332.154	NA
0.0986111	DGF	90.4684	63.2771
0.0986111	PGF	59.6366	19.3155
0.0986111	Discard	341.847	NA
0.0988889	DGF	91.2686	63.8234
0.0988889	PGF	59.5024	19.1806
0.0988889	Discard	372.245	NA
0.0991667	DGF	92.0249	66.3485
0.0991667	PGF	59.7672	19.2927
0.0991667	Discard	514.685	NA
0.0994444	DGF	91.3086	66.2343
0.0994444	PGF	59.5827	19.0572
0.0994444	Discard	579.698	NA
0.0997222	DGF	91.6772	66.7734
0.0997222	PGF	59.448	18.8937
0.0997222	Discard	484.225	NA
0.1	DGF	91.6708	66.2601
0.1	PGF	59.3411	18.6722
0.1	Discard	486.369	NA
0.100278	Discard	587.293	NA
0.100278	DGF	90.6436	64.9945
0.100278	PGF	59.4658	18.649
0.100556	Discard	615.328	NA
0.100556	DGF	91.5749	65.4769
0.100556	PGF	59.6452	18.7673
0.100833	DGF	90.8298	65.6282
0.100833	PGF	59.5799	18.7283
0.100833	Discard	615.328	NA
0.101111	DGF	90.3685	65.3961
0.101111	PGF	59.9041	18.7473
0.101111	Discard	601.476	NA
0.101389	Discard	601.476	NA
0.101389	DGF	91.0668	67.2676
0.101389	PGF	59.679	18.6149
0.101667	Discard	587.413	NA
0.101667	DGF	90.451	66.1687
0.101667	PGF	59.6015	18.6933
0.101944	DGF	90.6932	67.1417
0.101944	PGF	59.838	18.9716
0.101944	Discard	365.232	NA
0.102222	DGF	91.3386	69.8159
0.102222	PGF	59.7449	18.9008
0.102222	Discard	347.255	NA
0.1025	DGF	91.4106	67.2213
0.1025	PGF	59.6059	18.8774
0.1025	Discard	299.269	NA
0.102778	Discard	285.918	NA
0.102778	DGF	93.43	66.99
0.102778	PGF	59.6113	18.7908
0.103056	Discard	233.265	NA
0.103056	DGF	93.7744	69.0924
0.103056	PGF	59.6164	18.781
0.103333	DGF	92.8858	70.2838
0.103333	PGF	59.6006	18.6963
0.103333	Discard	176.404	NA
0.103611	DGF	92.5199	68.3215
0.103611	PGF	59.7438	18.9338
0.103611	Discard	176.404	NA
0.103889	Discard	175.022	NA
0.103889	DGF	93.2775	69.328
0.103889	PGF	59.6643	18.7653
0.104167	Discard	175.022	NA
0.104167	DGF	93.8663	70.6548
0.104167	PGF	60.1049	19.025
0.104444	Discard	285.698	NA
0.104444	DGF	94.3533	72.2459
0.104444	PGF	60.1987	19.0156
0.104722	DGF	94.2363	72.9241
0.104722	PGF	60.2299	19.1591
0.104722	Discard	282.145	NA
0.105	DGF	94.803	74.0824
0.105	PGF	59.9545	19.0301
0.105	Discard	268.199	NA
0.105278	Discard	165.297	NA
0.105278	DGF	94.7922	74.15
0.105278	PGF	59.6141	18.8406
0.105556	Discard	165.297	NA
0.105556	DGF	93.6507	71.0531
0.105556	PGF	59.7742	19.2313
0.105833	DGF	93.4154	71.0161
0.105833	PGF	59.836	19.3831
0.105833	Discard	188.738	NA
0.106111	DGF	93.4565	73.1465
0.106111	PGF	59.7313	19.0365
0.106111	Discard	188.738	NA
0.106389	DGF	93.2798	76.7468
0.106389	PGF	59.6483	19.0641
0.106389	Discard	399.584	NA
0.106667	Discard	399.584	NA
0.106667	DGF	93.6565	78.1175
0.106667	PGF	59.5912	19.0173
0.106944	DGF	93.5842	78.5445
0.106944	PGF	59.5541	18.9572
0.106944	Discard	567.451	NA
0.107222	DGF	93.4034	77.4072
0.107222	PGF	59.3811	18.7997
0.107222	Discard	624.773	NA
0.1075	DGF	93.4286	75.6362
0.1075	PGF	59.6459	19.0022
0.1075	Discard	644.462	NA
0.107778	Discard	623.024	NA
0.107778	DGF	93.3985	75.8246
0.107778	PGF	60.5072	20.2915
0.108056	Discard	660.074	NA
0.108056	DGF	93.3553	76.3089
0.108056	PGF	61.0226	21.1946
0.108333	DGF	93.477	76.3733
0.108333	PGF	60.9669	21.1824
0.108333	Discard	660.074	NA
0.108611	DGF	92.2113	73.5211
0.108611	PGF	60.78	21.1464
0.108611	Discard	629.391	NA
0.108889	Discard	614.003	NA
0.108889	DGF	91.7127	71.7998
0.108889	PGF	60.211	19.9766
0.109167	Discard	607.663	NA
0.109167	DGF	92.3483	73.51
0.109167	PGF	60.2042	19.9448
0.109444	DGF	93.0354	75.7526
0.109444	PGF	59.9885	19.884
0.109444	Discard	601.937	NA
0.109722	DGF	92.9253	75.5574
0.109722	PGF	60.2385	21.0832
0.109722	Discard	652.098	NA
0.11	DGF	92.2829	73.2374
0.11	PGF	60.1414	20.9056
0.11	Discard	672.4	NA
0.110278	Discard	672.4	NA
0.110278	DGF	91.7999	72.0606
0.110278	PGF	60.0944	20.7104
0.110556	Discard	541.934	NA
0.110556	DGF	91.7482	72.0051
0.110556	PGF	59.8218	19.7505
0.110833	DGF	89.4688	72.7514
0.110833	PGF	59.9361	19.5663
0.110833	Discard	541.934	NA
0.111111	DGF	89.2086	72.9782
0.111111	PGF	59.7471	19.542
0.111111	Discard	555.031	NA
0.111389	Discard	583.338	NA
0.111389	DGF	89.2383	72.9928
0.111389	PGF	59.5382	19.1922
0.111667	Discard	597.19	NA
0.111667	DGF	89.6682	73.1595
0.111667	PGF	59.3621	18.6383
0.111944	DGF	92.0003	78.2474
0.111944	PGF	60.1737	21.2238
0.111944	Discard	573.817	NA
0.112222	DGF	92.9955	79.0449
0.112222	PGF	60.3791	21.3157
0.112222	Discard	589.498	NA
0.1125	DGF	93.0978	76.5484
0.1125	PGF	61.2279	23.1978
0.1125	Discard	598.254	NA
0.112778	Discard	584.829	NA
0.112778	DGF	96.0961	79.2283
0.112778	PGF	61.1173	22.8579
0.113056	Discard	595.462	NA
0.113056	DGF	94.7871	77.9741
0.113056	PGF	60.5613	21.343
0.113333	DGF	94.5353	77.6301
0.113333	PGF	59.5651	19.234
0.113333	Discard	609.026	NA
0.113611	DGF	94.9844	78.9749
0.113611	PGF	59.0674	18.5309
0.113611	Discard	609.026	NA
0.113889	Discard	551.322	NA
0.113889	DGF	91.9087	79.6161
0.113889	PGF	59.4078	18.6107
0.114167	Discard	551.322	NA
0.114167	DGF	91.8814	78.2369
0.114167	PGF	59.4287	18.7132
0.114444	DGF	92.2364	78.342
0.114444	PGF	59.5755	19.0662
0.114444	Discard	539.577	NA
0.114722	DGF	92.7397	79.573
0.114722	PGF	60.0936	20.066
0.114722	Discard	531.131	NA
0.115	DGF	92.6198	78.2548
0.115	PGF	59.9793	19.9639
0.115	Discard	519.123	NA
0.115278	Discard	519.758	NA
0.115278	DGF	92.3554	78.4616
0.115278	PGF	60.8	22.5803
0.115556	Discard	530.659	NA
0.115556	DGF	94.2351	76.8247
0.115556	PGF	61.9431	26.119
0.115833	DGF	92.093	75.4568
0.115833	PGF	60.9501	22.6956
0.115833	Discard	517.909	NA
0.116111	DGF	92.1637	76.7583
0.116111	PGF	60.0016	20.0979
0.116111	Discard	569.576	NA
0.116389	Discard	661.772	NA
0.116389	DGF	92.5566	79.0526
0.116389	PGF	59.9285	20.2341
0.116667	Discard	663.914	NA
0.116667	DGF	93.9247	83.0433
0.116667	PGF	59.5777	19.7201
0.116944	DGF	93.6425	83.1658
0.116944	PGF	59.0753	18.9652
0.116944	Discard	660.812	NA
0.117222	DGF	92.6328	77.8828
0.117222	PGF	58.3448	18.3149
0.117222	Discard	699.684	NA
0.1175	DGF	92.3428	77.5305
0.1175	PGF	57.7764	19.5356
0.1175	Discard	666.203	NA
0.117778	Discard	666.203	NA
0.117778	DGF	92.0878	77.2943
0.117778	PGF	59.3171	19.4658
0.118056	Discard	754.796	NA
0.118056	DGF	91.4778	77.1128
0.118056	PGF	59.7663	20.4287
0.118333	DGF	91.5544	78.8853
0.118333	PGF	60.4404	21.8212
0.118333	Discard	754.796	NA
0.118611	DGF	91.4053	78.5472
0.118611	PGF	60.3124	21.8468
0.118611	Discard	671.668	NA
0.118889	Discard	636.107	NA
0.118889	DGF	90.9998	77.5811
0.118889	PGF	60.779	23.1388
0.119167	Discard	636.107	NA
0.119167	DGF	90.9268	77.2911
0.119167	PGF	60.9894	23.3242
0.119444	Discard	556.206	NA
0.119444	DGF	91.5404	79.1952
0.119444	PGF	60.7002	22.4635
0.119722	DGF	92.9945	82.3185
0.119722	PGF	60.09	20.6577
0.119722	Discard	556.206	NA
0.12	DGF	92.9218	82.3847
0.12	PGF	60.2268	20.7075
0.12	Discard	488.316	NA
0.120278	Discard	516.753	NA
0.120278	DGF	93.8348	82.883
0.120278	PGF	59.9071	19.8837
0.120556	Discard	553.733	NA
0.120556	DGF	93.2777	80.3143
0.120556	PGF	59.4817	19.5917
0.120833	DGF	93.4293	81.0162
0.120833	PGF	59.8925	20.0051
0.120833	Discard	553.733	NA
0.121111	DGF	94.0679	81.5414
0.121111	PGF	60.2081	20.5814
0.121111	Discard	568.689	NA
0.121389	DGF	94.528	82.1293
0.121389	PGF	60.7799	21.5157
0.121389	Discard	556.515	NA
0.121667	Discard	558.123	NA
0.121667	DGF	94.4047	81.6099
0.121667	PGF	61.1448	21.7897
0.121944	DGF	93.631	81.2469
0.121944	PGF	61.5458	22.8193
0.121944	Discard	583.986	NA
0.122222	DGF	94.8528	81.89
0.122222	PGF	61.6211	22.9155
0.122222	Discard	570.905	NA
0.1225	DGF	96.2149	84.0996
0.1225	PGF	60.2556	20.6766
0.1225	Discard	572.171	NA
0.122778	Discard	515.886	NA
0.122778	DGF	96.5928	84.2711
0.122778	PGF	59.3314	19.5579
0.123056	Discard	498.489	NA
0.123056	DGF	97.4722	87.2323
0.123056	PGF	59.3881	19.5851
0.123333	DGF	96.9998	87.0971
0.123333	PGF	59.1622	19.2706
0.123333	Discard	153.122	NA
0.123611	DGF	95.6206	83.8404
0.123611	PGF	59.6062	19.8826
0.123611	Discard	248.098	NA
0.123889	DGF	96.2694	84.1464
0.123889	PGF	59.2416	19.8828
0.123889	Discard	266.943	NA
0.124167	Discard	381.794	NA
0.124167	DGF	96.8522	85.9532
0.124167	PGF	59.686	20.1102
0.124444	DGF	97.7606	86.7186
0.124444	PGF	59.8883	20.2883
0.124444	Discard	239.496	NA
0.124722	DGF	97.9499	86.8271
0.124722	PGF	59.5499	20.0749
0.124722	Discard	172.562	NA
0.125	DGF	97.7538	86.4631
0.125	PGF	59.2243	19.7732
0.125	Discard	132.485	NA
0.125278	Discard	119.293	NA
0.125278	DGF	98.3332	86.3816
0.125278	PGF	59.0417	19.647
0.125556	Discard	118.365	NA
0.125556	DGF	98.6421	87.2152
0.125556	PGF	58.892	19.5562
0.125833	DGF	98.2612	86.5029
0.125833	PGF	58.9041	19.4987
0.125833	Discard	118.365	NA
0.126111	DGF	97.6997	84.5357
0.126111	PGF	58.6858	19.2931
0.126111	Discard	117.539	NA
0.126389	Discard	117.539	NA
0.126389	DGF	97.6962	84.1849
0.126389	PGF	58.7775	19.5202
0.126667	Discard	117.539	NA
0.126667	DGF	97.6133	84.0867
0.126667	PGF	58.7172	19.4174
0.126944	DGF	94.5227	80.4508
0.126944	PGF	58.71	19.5846
0.126944	Discard	123.693	NA
0.127222	DGF	92.7806	79.4046
0.127222	PGF	59.0963	20.1554
0.127222	Discard	122.667	NA
0.1275	DGF	93.7354	82.7265
0.1275	PGF	59.1838	20.0049
0.1275	Discard	122.667	NA
0.127778	Discard	122.667	NA
0.127778	DGF	93.7047	82.4255
0.127778	PGF	58.8228	19.6522
0.128056	Discard	122.667	NA
0.128056	DGF	93.2292	81.002
0.128056	PGF	58.9034	19.7361
0.128333	DGF	93.4964	81.1231
0.128333	PGF	59.0328	19.9806
0.128333	Discard	116.836	NA
0.128611	DGF	93.5355	81.3642
0.128611	PGF	60.0041	22.0142
0.128611	Discard	118.539	NA
0.128889	DGF	93.7609	82.7719
0.128889	PGF	60.6024	23.0033
0.128889	Discard	120.893	NA
0.129167	Discard	122.371	NA
0.129167	DGF	93.4952	81.2346
0.129167	PGF	60.5939	23.054
0.129444	DGF	93.1173	80.0539
0.129444	PGF	61.1311	24.4829
0.129444	Discard	122.385	NA
0.129722	DGF	93.1963	80.0161
0.129722	PGF	61.9328	26.5139
0.129722	Discard	119.738	NA
0.13	DGF	93.54	81.7661
0.13	PGF	62.6584	29.1112
0.13	Discard	118.962	NA
0.130278	Discard	118.844	NA
0.130278	DGF	93.9662	84.9174
0.130278	PGF	62.5489	28.9825
0.130556	Discard	118.034	NA
0.130556	DGF	93.5838	84.2401
0.130556	PGF	62.4291	29.061
0.130833	DGF	94.3882	82.9805
0.130833	PGF	62.1271	28.3307
0.130833	Discard	118.26	NA
0.131111	DGF	94.4775	81.6801
0.131111	PGF	60.675	24.2284
0.131111	Discard	118.697	NA
0.131389	DGF	94.7476	83.5585
0.131389	PGF	60.9541	24.2802
0.131389	Discard	119.473	NA
0.131667	Discard	119.473	NA
0.131667	DGF	93.7523	82.3474
0.131667	PGF	59.3814	20.317
0.131944	DGF	93.5358	80.9662
0.131944	PGF	59.5922	20.5031
0.131944	Discard	118.701	NA
0.132222	DGF	93.4574	80.8849
0.132222	PGF	59.8985	20.9448
0.132222	Discard	118.962	NA
0.1325	DGF	93.5843	80.8889
0.1325	PGF	59.8272	20.8239
0.1325	Discard	120.011	NA
0.132778	Discard	119.761	NA
0.132778	DGF	93.4522	80.6987
0.132778	PGF	59.3383	20.178
0.133056	Discard	116.672	NA
0.133056	DGF	93.4895	80.9745
0.133056	PGF	59.8626	21.4239
0.133333	DGF	93.19	79.4498
0.133333	PGF	60.3018	22.1897
0.133333	Discard	116.819	NA
0.133611	DGF	93.0148	79.4233
0.133611	PGF	60.3936	22.2406
0.133611	Discard	115.517	NA
0.133889	DGF	93.7367	82.3007
0.133889	PGF	60.5272	22.5687
0.133889	Discard	114.744	NA
0.134167	Discard	114.426	NA
0.134167	DGF	95.5855	88.3449
0.134167	PGF	60.1302	21.9689
0.134444	DGF	95.4441	88.2095
0.134444	PGF	59.6321	21.5043
0.134444	Discard	112.861	NA
0.134722	DGF	95.2863	88.2074
0.134722	PGF	59.722	21.7402
0.134722	Discard	114.582	NA
0.135	DGF	94.9372	86.4685
0.135	PGF	59.6476	21.4817
0.135	Discard	116.631	NA
0.135278	Discard	116.151	NA
0.135278	DGF	94.1035	85.4122
0.135278	PGF	59.5986	20.833
0.135556	Discard	116.204	NA
0.135556	DGF	94.2386	86.7981
0.135556	PGF	59.6552	20.8367
0.135833	DGF	94.8021	86.2852
0.135833	PGF	59.6597	21.0476
0.135833	Discard	115.087	NA
0.136111	DGF	94.3847	82.6516
0.136111	PGF	59.4448	20.8537
0.136111	Discard	114.294	NA
0.136389	DGF	93.9546	82.9183
0.136389	PGF	58.7203	21.1701
0.136389	Discard	115.084	NA
0.136667	Discard	114.19	NA
0.136667	DGF	93.6101	81.1578
0.136667	PGF	58.6019	21.0395
0.136944	Discard	112.823	NA
0.136944	DGF	94.2381	82.1204
0.136944	PGF	58.7134	21.267
0.137222	DGF	94.4536	83.7879
0.137222	PGF	58.8828	21.3713
0.137222	Discard	170.772	NA
0.1375	DGF	94.321	83.5994
0.1375	PGF	59.1202	21.7282
0.1375	Discard	681.364	NA
0.137778	Discard	1954.28	NA
0.137778	DGF	94.1693	83.4393
0.137778	PGF	59.1318	21.6625
0.138056	DGF	94.4197	85.2169
0.138056	PGF	59.0291	21.4896
0.138056	Discard	1954.28	NA
0.138333	DGF	94.0032	84.6811
0.138333	PGF	58.8995	21.4714
0.138333	Discard	585.317	NA
0.138611	DGF	94.9117	86.5381
0.138611	PGF	58.6319	21.3414
0.138611	Discard	804.063	NA
0.138889	DGF	94.8682	86.1075
0.138889	PGF	58.5196	21.3697
0.138889	Discard	777.2	NA
0.139167	Discard	647.637	NA
0.139167	DGF	93.4578	80.2897
0.139167	PGF	58.2539	21.062
0.139444	Discard	634.111	NA
0.139444	DGF	94.3923	81.3517
0.139444	PGF	58.1043	20.8395
0.139722	DGF	94.7498	81.4908
0.139722	PGF	58.0532	20.8561
0.139722	Discard	646.109	NA
0.14	DGF	95.2459	82.1734
0.14	PGF	58.341	21.3063
0.14	Discard	646.109	NA
0.140278	Discard	764.391	NA
0.140278	DGF	95.6946	82.5178
0.140278	PGF	58.3164	21.0658
0.140556	DGF	96.7042	86.554
0.140556	PGF	58.4091	21.0816
0.140556	Discard	786.949	NA
0.140833	DGF	96.6192	86.7109
0.140833	PGF	58.6412	21.6691
0.140833	Discard	787.032	NA
0.141111	DGF	94.2238	82.5706
0.141111	PGF	58.7801	21.6689
0.141111	Discard	759.799	NA
0.141389	DGF	93.0652	79.5001
0.141389	PGF	58.6927	21.5021
0.141389	Discard	759.799	NA
0.141667	Discard	759.799	NA
0.141667	DGF	93.1931	79.7246
0.141667	PGF	58.9041	21.5855
0.141944	Discard	880.38	NA
0.141944	DGF	93.815	81.5879
0.141944	PGF	58.559	21.0923
0.142222	DGF	94.3785	84.3786
0.142222	PGF	58.6437	21.0807
0.142222	Discard	911.313	NA
0.1425	DGF	93.8781	85.3487
0.1425	PGF	58.7899	21.0203
0.1425	Discard	880.475	NA
0.142778	Discard	844.613	NA
0.142778	DGF	93.178	83.7727
0.142778	PGF	59.3866	21.0249
0.143056	DGF	92.9287	81.7683
0.143056	PGF	59.765	21.2774
0.143056	Discard	913.085	NA
0.143333	DGF	92.8065	81.0231
0.143333	PGF	59.1066	21.0343
0.143333	Discard	987.089	NA
0.143611	DGF	92.8357	81.4139
0.143611	PGF	58.5879	21.148
0.143611	Discard	945.749	NA
0.143889	DGF	92.246	81.0407
0.143889	PGF	59.2128	22.4033
0.143889	Discard	881.804	NA
0.144167	Discard	787.72	NA
0.144167	DGF	92.14	80.2219
0.144167	PGF	59.8363	23.9343
0.144444	DGF	94.2793	83.5545
0.144444	PGF	60.3452	25.3391
0.144444	Discard	738.046	NA
0.144722	DGF	95.657	85.5393
0.144722	PGF	60.3968	25.2937
0.144722	Discard	760.363	NA
0.145	DGF	93.5983	82.7447
0.145	PGF	60.7321	25.6163
0.145	Discard	868.796	NA
0.145278	Discard	1064.37	NA
0.145278	DGF	92.3554	78.1433
0.145278	PGF	60.4792	25.0027
0.145556	DGF	94.2299	84.9289
0.145556	PGF	59.5427	23.0631
0.145556	Discard	1062.06	NA
0.145833	DGF	94.3068	83.7767
0.145833	PGF	59.3831	23.1549
0.145833	Discard	936.751	NA
0.146111	DGF	93.5051	82.5346
0.146111	PGF	59.3899	23.6507
0.146111	Discard	654.593	NA
0.146389	DGF	93.9714	83.5527
0.146389	PGF	59.0017	24.5563
0.146389	Discard	654.593	NA
0.146667	Discard	389.315	NA
0.146667	DGF	94.9948	87.0501
0.146667	PGF	59.1148	25.1118
0.146944	DGF	96.3358	89.1921
0.146944	PGF	59.0374	24.9477
0.146944	Discard	389.315	NA
0.147222	DGF	96.7164	89.9269
0.147222	PGF	58.9632	24.9777
0.147222	Discard	415.064	NA
0.1475	DGF	97.0496	88.1317
0.1475	PGF	59.154	25.4548
0.1475	Discard	455.776	NA
0.147778	Discard	479.188	NA
0.147778	DGF	95.9723	83.2954
0.147778	PGF	58.9684	24.8267
0.148056	Discard	508.53	NA
0.148056	DGF	97.8455	86.9063
0.148056	PGF	58.793	24.4333
0.148333	DGF	99.9615	90.8853
0.148333	PGF	58.6627	24.0872
0.148333	Discard	498.489	NA
0.148611	DGF	97.8017	86.851
0.148611	PGF	58.7579	24.1329
0.148611	Discard	489.184	NA
0.148889	Discard	523.862	NA
0.148889	DGF	97.9158	88.1885
0.148889	PGF	58.5761	23.8065
0.149167	Discard	549.486	NA
0.149167	DGF	98.5761	88.4397
0.149167	PGF	58.7683	24.4584
0.149444	DGF	98.8417	89.48
0.149444	PGF	59.3727	25.9625
0.149444	Discard	552.628	NA
0.149722	DGF	99.3115	92.2978
0.149722	PGF	59.3926	25.8912
0.149722	Discard	540.82	NA
0.15	DGF	97.8873	90.1942
0.15	PGF	59.7929	27.5136
0.15	Discard	553.474	NA
0.150278	DGF	96.2882	87.179
0.150278	PGF	59.4922	26.6299
0.150278	Discard	577.488	NA
0.150556	Discard	562.698	NA
0.150556	DGF	95.3093	84.9064
0.150556	PGF	59.2303	26.0377
0.150833	DGF	95.4865	84.9882
0.150833	PGF	58.634	24.6713
0.150833	Discard	548.701	NA
0.151111	DGF	94.862	82.1404
0.151111	PGF	58.4251	24.6446
0.151111	Discard	563.625	NA
0.151389	Discard	591.962	NA
0.151389	DGF	94.9664	82.3881
0.151389	PGF	57.9812	23.4062
0.151667	Discard	550.332	NA
0.151667	DGF	95.2478	83.8789
0.151667	PGF	57.6695	22.9698
0.151944	DGF	95.1781	83.9424
0.151944	PGF	57.583	22.9807
0.151944	Discard	522.648	NA
0.152222	DGF	94.7776	83.6053
0.152222	PGF	57.6635	23.1531
0.152222	Discard	553.733	NA
0.1525	DGF	94.4388	83.2038
0.1525	PGF	57.1581	22.5235
0.1525	Discard	551.445	NA
0.152778	DGF	94.3703	83.0743
0.152778	PGF	56.8624	22.3285
0.152778	Discard	515.539	NA
0.153056	Discard	509.661	NA
0.153056	DGF	93.9585	80.744
0.153056	PGF	56.7203	22.1387
0.153333	DGF	94.9502	83.4873
0.153333	PGF	56.6136	22.106
0.153333	Discard	510.283	NA
0.153611	DGF	97.461	87.7118
0.153611	PGF	56.551	21.9122
0.153611	Discard	509.888	NA
0.153889	Discard	509.888	NA
0.153889	DGF	96.8226	85.9936
0.153889	PGF	56.6761	22.1781
0.154167	Discard	501.647	NA
0.154167	DGF	96.9427	86.031
0.154167	PGF	56.8594	22.7618
0.154444	DGF	95.7313	83.5246
0.154444	PGF	56.5393	22.499
0.154444	Discard	483.92	NA
0.154722	DGF	96.63	84.1543
0.154722	PGF	56.5693	22.5648
0.154722	Discard	483.92	NA
0.155	DGF	97.8464	85.6268
0.155	PGF	56.5928	22.6641
0.155	Discard	490.269	NA
0.155278	Discard	489.727	NA
0.155278	DGF	98.9375	88.3687
0.155278	PGF	56.5546	22.5563
0.155556	Discard	476.902	NA
0.155556	DGF	98.5492	88.8941
0.155556	PGF	56.4524	22.1814
0.155833	DGF	98.9549	91.6458
0.155833	PGF	56.4077	22.3101
0.155833	Discard	495.609	NA
0.156111	DGF	98.5237	91.3303
0.156111	PGF	56.1714	22.2334
0.156111	Discard	496.551	NA
0.156389	Discard	476.21	NA
0.156389	DGF	97.8186	88.6735
0.156389	PGF	56.0667	22.1665
0.156667	Discard	478.071	NA
0.156667	DGF	98.3397	88.2381
0.156667	PGF	56.4669	22.9104
0.156944	DGF	98.7213	88.1032
0.156944	PGF	57.0087	23.9827
0.156944	Discard	480.677	NA
0.157222	DGF	98.109	87.0618
0.157222	PGF	57.0585	23.9532
0.157222	Discard	470.678	NA
0.1575	DGF	98.978	87.8731
0.1575	PGF	57.686	25.4733
0.1575	Discard	470.783	NA
0.157778	Discard	478.444	NA
0.157778	DGF	99.047	88.7125
0.157778	PGF	57.9736	26.1083
0.158056	Discard	470.626	NA
0.158056	DGF	99.7955	89.4777
0.158056	PGF	58.0309	26.3328
0.158333	DGF	100.002	87.3902
0.158333	PGF	58.1242	26.7907
0.158333	Discard	454.372	NA
0.158611	DGF	99.5298	87.0899
0.158611	PGF	58.2332	26.7437
0.158611	Discard	455.927	NA
0.158889	Discard	439.782	NA
0.158889	DGF	98.8132	86.6388
0.158889	PGF	58.3753	26.8561
0.159167	Discard	437.414	NA
0.159167	DGF	96.8411	82.9057
0.159167	PGF	58.4301	26.6321
0.159444	DGF	97.2704	84.0945
0.159444	PGF	58.9286	27.4678
0.159444	Discard	437.414	NA
0.159722	DGF	97.8442	86.2276
0.159722	PGF	59.0852	27.4218
0.159722	Discard	419.081	NA
0.16	DGF	99.4318	90.5578
0.16	PGF	60.8394	32.5817
0.16	Discard	426.185	NA
0.160278	Discard	440.266	NA
0.160278	DGF	98.5458	88.516
0.160278	PGF	58.22	25.5045
0.160556	Discard	422.159	NA
0.160556	DGF	98.3128	86.406
0.160556	PGF	55.9577	22.1917
0.160833	DGF	102.734	85.7648
0.160833	PGF	55.7237	21.9095
0.160833	Discard	408.66	NA
0.161111	DGF	101.006	84.3453
0.161111	PGF	55.7602	21.7945
0.161111	Discard	423.559	NA
0.161389	DGF	98.3169	89.0893
0.161389	PGF	55.8476	22.066
0.161389	Discard	430.125	NA
0.161667	Discard	430.125	NA
0.161667	DGF	98.6392	89.7469
0.161667	PGF	55.8856	22.1459
0.161944	DGF	97.6099	86.927
0.161944	PGF	55.7032	22.0316
0.161944	Discard	421.646	NA
0.162222	DGF	97.6899	87.3871
0.162222	PGF	55.5042	21.7256
0.162222	Discard	421.6	NA
0.1625	DGF	97.2025	86.3908
0.1625	PGF	55.5673	21.8863
0.1625	Discard	437.607	NA
0.162778	Discard	437.994	NA
0.162778	DGF	98.7693	89.9836
0.162778	PGF	55.4784	21.8482
0.163056	Discard	446.302	NA
0.163056	DGF	97.9296	88.2502
0.163056	PGF	55.4579	21.8889
0.163333	DGF	98.4188	89.3035
0.163333	PGF	55.2864	21.7795
0.163333	Discard	471.252	NA
0.163611	DGF	99.1521	90.0997
0.163611	PGF	55.3056	21.8796
0.163611	Discard	471.252	NA
0.163889	DGF	98.4691	87.9655
0.163889	PGF	55.3137	22.0478
0.163889	Discard	437.801	NA
0.164167	Discard	437.414	NA
0.164167	DGF	96.4638	83.6041
0.164167	PGF	55.2344	21.8518
0.164444	DGF	96.5902	83.6021
0.164444	PGF	55.4072	22.2134
0.164444	Discard	457.532	NA
0.164722	DGF	96.3848	84.4208
0.164722	PGF	55.6851	22.5478
0.164722	Discard	454.321	NA
0.165	DGF	96.246	84.3403
0.165	PGF	55.5773	22.4206
0.165	Discard	426.565	NA
0.165278	Discard	406.046	NA
0.165278	DGF	95.7224	83.2175
0.165278	PGF	56.2126	23.5557
0.165556	Discard	399.899	NA
0.165556	DGF	95.3825	82.2784
0.165556	PGF	56.3054	23.9319
0.165833	DGF	94.2009	79.8907
0.165833	PGF	56.6692	24.3369
0.165833	Discard	402.912	NA
0.166111	DGF	95.8763	84.3614
0.166111	PGF	56.8253	24.7144
0.166111	Discard	410.237	NA
0.166389	DGF	97.4685	87.9152
0.166389	PGF	56.7719	24.7917
0.166389	Discard	412.635	NA
0.166667	Discard	416.236	NA
0.166667	DGF	97.7799	88.9067
0.166667	PGF	56.7706	24.8371
0.166944	Discard	416.609	NA
0.166944	DGF	97.228	87.6255
0.166944	PGF	56.511	24.6694
0.167222	DGF	95.5288	84.4292
0.167222	PGF	55.4715	22.6463
0.167222	Discard	426.09	NA
0.1675	DGF	94.5007	81.8596
0.1675	PGF	55.7812	22.4756
0.1675	Discard	429.745	NA
0.167778	Discard	429.65	NA
0.167778	DGF	94.0378	80.0597
0.167778	PGF	55.4766	21.671
0.168056	Discard	437.704	NA
0.168056	DGF	94.2362	80.6076
0.168056	PGF	55.19	21.3123
0.168333	DGF	93.8972	80.1166
0.168333	PGF	54.8537	21.3846
0.168333	Discard	433.21	NA
0.168611	DGF	94.6471	81.8028
0.168611	PGF	54.5829	21.4905
0.168611	Discard	428.796	NA
0.168889	DGF	94.4388	81.6703
0.168889	PGF	54.6938	21.2279
0.168889	Discard	407.173	NA
0.169167	Discard	415.247	NA
0.169167	DGF	94.8066	82.8686
0.169167	PGF	54.7856	21.2401
0.169444	Discard	419.781	NA
0.169444	DGF	94.9281	82.4899
0.169444	PGF	54.7946	21.3429
0.169722	DGF	94.6678	81.2449
0.169722	PGF	54.8041	21.4671
0.169722	Discard	414.331	NA
0.17	DGF	94.511	80.3052
0.17	PGF	54.712	21.4099
0.17	Discard	420.9	NA
0.170278	Discard	446.154	NA
0.170278	DGF	95.2828	81.6382
0.170278	PGF	54.6012	21.1725
0.170556	DGF	96.132	83.699
0.170556	PGF	54.4888	21.3905
0.170556	Discard	455.124	NA
0.170833	DGF	95.991	83.7345
0.170833	PGF	54.35	21.2468
0.170833	Discard	458.713	NA
0.171111	DGF	95.8645	84.1454
0.171111	PGF	54.3142	21.1693
0.171111	Discard	438.917	NA
0.171389	DGF	103.609	86.2058
0.171389	PGF	54.3241	21.5646
0.171389	Discard	408.509	NA
0.171667	Discard	415.116	NA
0.171667	DGF	104.153	86.8632
0.171667	PGF	54.6556	22.1025
0.171944	Discard	442.659	NA
0.171944	DGF	104.634	88.4406
0.171944	PGF	55.144	22.7965
0.172222	DGF	95.9203	83.5376
0.172222	PGF	55.1296	22.7233
0.172222	Discard	469.531	NA
0.1725	DGF	95.7143	83.1338
0.1725	PGF	54.5808	22.0749
0.1725	Discard	458.099	NA
0.172778	Discard	458.201	NA
0.172778	DGF	94.5641	80.623
0.172778	PGF	54.2691	21.719
0.173056	DGF	94.5214	80.5791
0.173056	PGF	53.8418	21.4963
0.173056	Discard	452.164	NA
0.173333	DGF	94.919	81.275
0.173333	PGF	53.7156	21.4551
0.173333	Discard	441.674	NA
0.173611	DGF	95.9984	83.2024
0.173611	PGF	53.702	21.5435
0.173611	Discard	440.723	NA
0.173889	DGF	95.1111	81.265
0.173889	PGF	53.8266	21.6869
0.173889	Discard	439.776	NA
0.174167	Discard	438.833	NA
0.174167	DGF	94.734	80.1949
0.174167	PGF	53.8124	21.7429
0.174444	Discard	437.894	NA
0.174444	DGF	95.002	80.8253
0.174444	PGF	53.8287	21.8502
0.174722	DGF	94.6758	79.6365
0.174722	PGF	53.8544	21.9416
0.174722	Discard	436.959	NA
0.175	DGF	94.5399	78.5319
0.175	PGF	53.899	22.1961
0.175	Discard	436.029	NA
0.175278	Discard	435.102	NA
0.175278	DGF	94.4303	78.618
0.175278	PGF	53.6043	21.8874
0.175556	DGF	94.613	79.6075
0.175556	PGF	53.3134	21.7187
0.175556	Discard	434.179	NA
0.175833	DGF	95.5383	80.9565
0.175833	PGF	53.2052	21.6959
0.175833	Discard	433.261	NA
0.176111	DGF	95.7234	81.2129
0.176111	PGF	53.2388	21.8321
0.176111	Discard	432.346	NA
0.176389	DGF	95.2328	80.7687
0.176389	PGF	53.3694	21.9847
0.176389	Discard	431.435	NA
0.176667	Discard	430.528	NA
0.176667	DGF	95.6274	81.9474
0.176667	PGF	53.433	21.7824
0.176944	DGF	96.2128	83.278
0.176944	PGF	53.2304	21.6838
0.176944	Discard	429.625	NA
0.177222	DGF	95.8288	82.6596
0.177222	PGF	53.1529	21.847
0.177222	Discard	428.726	NA
0.1775	DGF	95.3541	81.0773
0.1775	PGF	53.317	22.2255
0.1775	Discard	427.831	NA
0.177778	Discard	426.939	NA
0.177778	DGF	95.4886	80.7918
0.177778	PGF	53.238	22.1063
0.178056	Discard	426.051	NA
0.178056	DGF	95.7719	81.5842
0.178056	PGF	54.1925	21.6464
0.178333	DGF	95.2112	80.8602
0.178333	PGF	54.5745	21.8358
0.178333	Discard	425.167	NA
0.178611	DGF	107.251	98.0496
0.178611	PGF	54.6661	21.9539
0.178611	Discard	424.287	NA
0.178889	Discard	423.41	NA
0.178889	DGF	106.752	96.6569
0.178889	PGF	54.8708	22.0538
0.179167	Discard	422.538	NA
0.179167	DGF	94.0831	78.3842
0.179167	PGF	55.0416	22.1206
0.179444	DGF	94.9462	81.1683
0.179444	PGF	54.7715	21.9479
0.179444	Discard	421.668	NA
0.179722	DGF	94.6965	80.9594
0.179722	PGF	54.8117	22.03
0.179722	Discard	420.803	NA
0.18	DGF	94.2531	79.3277
0.18	PGF	54.955	22.1207
0.18	Discard	419.941	NA
0.180278	DGF	93.5888	77.0722
0.180278	PGF	55.2591	22.5037
0.180278	Discard	419.082	NA
0.180556	Discard	418.228	NA
0.180556	DGF	93.4178	76.4155
0.180556	PGF	55.2858	22.6301
0.180833	DGF	93.7886	77.8579
0.180833	PGF	55.1571	22.5991
0.180833	Discard	417.376	NA
0.181111	DGF	93.1546	76.5293
0.181111	PGF	55.2189	22.6743
0.181111	Discard	416.528	NA
0.181389	Discard	415.684	NA
0.181389	DGF	92.9796	75.8813
0.181389	PGF	55.2057	22.7085
0.181667	Discard	414.843	NA
0.181667	DGF	92.7908	75.7913
0.181667	PGF	55.1872	22.7085
0.181944	DGF	92.9928	76.3795
0.181944	PGF	54.9984	22.4506
0.181944	Discard	414.006	NA
0.182222	DGF	93.2686	77.0926
0.182222	PGF	55.0024	22.4297
0.182222	Discard	413.172	NA
0.1825	DGF	93.46	77.6436
0.1825	PGF	54.985	22.3962
0.1825	Discard	412.342	NA
0.182778	DGF	92.8843	75.7928
0.182778	PGF	54.6204	22.0961
0.182778	Discard	411.515	NA
0.183056	Discard	410.691	NA
0.183056	DGF	93.1015	76.5949
0.183056	PGF	54.489	21.8776
0.183333	DGF	92.7741	76.1417
0.183333	PGF	54.3424	21.7929
0.183333	Discard	409.871	NA
0.183611	DGF	92.3366	75.9212
0.183611	PGF	54.2004	21.8344
0.183611	Discard	409.054	NA
0.183889	Discard	408.24	NA
0.183889	DGF	92.9861	77.3913
0.183889	PGF	53.9992	21.7341
0.184167	Discard	407.43	NA
0.184167	DGF	93.2874	78.1058
0.184167	PGF	52.6796	21.6579
0.184444	DGF	92.4108	75.5333
0.184444	PGF	52.7259	21.9113
0.184444	Discard	406.622	NA
0.184722	DGF	92.6151	76.4987
0.184722	PGF	52.4806	21.8623
0.184722	Discard	405.819	NA
0.185	DGF	92.8734	77.2
0.185	PGF	52.4101	21.9586
0.185	Discard	405.018	NA
[truncated: 14,028 more rows]

## Sheet: Figure 4b-j
pparam_perfusion_num	hr2_IRR_adj	Donor hypertension	month3_dgf	month12_egfr_deindex	d_artFE_binary	d_artFE	hr2_urine_rate	pparam_hr2_ngal	pparam_hr2_perfusate_ldh	pparam_hr2_gst	pparam_hr2_lfabp	pparam_hr2_il18	GSTPi_d
1	36.6973	No	1	75.3306	No	1	17.3	16.4	1646	89.7	1059.2	44.4	7.2
2	24.0769	Yes	1	44.1416	Yes	3	431.4	25.2	1616	122.7	1125.6	35	-9
3	42.4199	No	0	50.1564	Yes	4	4.4	6.7	714	40.3	108.8	15.6	-6.3
4	33.2707	Yes	0	27.0147	Yes	2	82.8	6.8	1821	53	118.8	56.1	6
5	30.3351	No	0	33.8433	No	1	47.3	16.5	1947	55.7	246.2	32.7	-11.8
6	27.7015	No	0	33.3081	No	1	73.9	4.5	628	25.1	129.4	18.6	-12.5
7	43.7254	Yes	0	68.1632	NA	NA	5.5	13.8	1986	111	268.1	48.3	-9.3
8	23.1674	Yes	0	60.2088	No	1	432.3	4	846	13.9	24.9	29.4	-6.9
9	20.2403	No	0	51.9165	No	1	16.6	3.9	1095	67.3	219.4	33.1	-3.8
10	31.7057	Yes	1	NA	NA	NA	77.6	7.2	2810	179.7	935.6	56.8	51.5
11	36.1085	No	1	75.8568	NA	NA	0	11.9	1733	125.1	368.6	60.8	27.1
12	25.7393	No	0	60.2217	No	1	7.2	12.7	729	40.9	54.7	16.7	3.7
13	26.9321	No	0	79.8838	Yes	2	88.7	14.9	1574	27.1	718	29.2	-6.3
14	13.8054	No	0	60.2058	No	1	65.5	3.4	1264	28.8	105.1	25.6	-15.8
15	31.1595	Yes	1	35.125	No	1	3.9	8.8	2014	166.8	676.3	60.8	-60.5
16	14.5691	No	0	121.525	No	1	232	7.4	1046	30.9	94.4	35.6	20.1
17	40.795	Yes	1	30.0922	No	1	65.2	7.6	1855	139	672.9	52.4	-104.5
18	25.5852	No	1	54.9896	No	1	74.6	13.4	1410	81.7	154.1	37	-32.8
19	60.2145	Yes	0	32.0414	Yes	3	8.4	7.8	496	56.8	91.8	21.6	19.9
20	52.1899	Yes	1	28.7775	Yes	4	13.2	10.1	1253	124.9	70.2	45.7	-46.7
21	32.8681	Yes	1	35.706	Yes	3	36	6.8	2272	83.1	106.9	61.7	-52.1
22	16.1706	No	0	82.0613	No	1	8.8	20.7	1561	55.5	179.6	48.3	-4.3
23	18.8625	No	0	47.488	Yes	3	458.5	3.6	487	11.8	21.8	16.7	4
24	41.5558	Yes	1	50.8547	Yes	2	1.2	NA	NA	NA	NA	NA	NA
25	33.3702	No	0	54.846	NA	NA	13.5	8	1246	82.4	106.5	37	-24
26	27.3591	No	0	NA	No	1	2.9	9.6	438	27.1	32.9	9.4	-1.2
27	67.5591	Yes	1	75.3564	Yes	3	13.3	12.8	2001	157	487.8	100.1	18.5
28	29.8157	Yes	0	74.3527	Yes	3	13.7	9.2	451	35	59.1	18.3	-2
29	52.4046	Yes	1	39.0556	Yes	2	0	18	1183	121.4	263.6	41	-33.9
30	23.5063	No	1	62.754	No	1	0	20.8	788	29.6	10.7	41.7	13.9
31	48.5339	Yes	1	20.571	Yes	4	2.6	2.4	936	82	141.5	26.2	-20.1
32	26.3123	Yes	1	39.9879	No	1	53.3	14.3	1331	57.8	132.4	57	-17.9
33	32.8056	No	0	48.5216	No	1	24.1	12.5	1376	66.4	92.8	66.8	-42.3
34	29.8358	Yes	1	29.3296	Yes	4	1.4	1.9	1310	106.4	308.3	41.8	-56.4
35	24.669	Yes	1	67.8162	No	1	20	16.2	557	74.3	782.4	29.6	-26.2
36	27.1096	No	1	33.1556	Yes	4	34.6	12.1	2956	119	1019.7	47.6	-90.8

## Sheet: Table 1
group	CIT 1	NMP duration	CIT 2	Total preservation time	Recipient age	Recipient BMI	Recipient dialysis modality	Retransplant	Recipient diabetes	Induction immunosuppression	Donor age	Donor type	Donor BMI	Donor hypertension	DRI	HLAMM group
1	681.817	4.57028	52.9667	16.8167	(31-80)	(19.5 – 48.2)	1	0	1	0	(14 – 78)	2	(16.9 – 44.4)	0	1.13135	3
1	589	4.68917	88.65	15.9833	(31-80)	(19.5 – 48.2)	1	0	0	1	(14 – 78)	2	(16.9 – 44.4)	1	1.2968	4
1	526.583	3.18056	58.5833	12.9333	(31-80)	(19.5 – 48.2)	2	0	0	1	(14 – 78)	1	(16.9 – 44.4)	0	2.68252	4
1	402.4	2.23639	48.4167	9.75	(31-80)	(19.5 – 48.2)	1	0	0	1	(14 – 78)	1	(16.9 – 44.4)	1	1.70557	2
1	486.167	2.42639	55.25	11.45	(31-80)	(19.5 – 48.2)	2	0	1	0	(14 – 78)	1	(16.9 – 44.4)	0	1.50103	3
1	409.3	4.66306	55.9167	12.4167	(31-80)	(19.5 – 48.2)	1	0	1	0	(14 – 78)	1	(16.9 – 44.4)	0	1.51134	2
1	455.133	5.68778	59.6	14.2667	(31-80)	(19.5 – 48.2)	1	0	0	0	(14 – 78)	1	(16.9 – 44.4)	1	1.14693	3
1	503.55	5.98167	51.55	15.2333	(31-80)	(19.5 – 48.2)	2	0	0	0	(14 – 78)	1	(16.9 – 44.4)	1	1.33726	2
1	594.15	4.44389	101.217	16.0333	(31-80)	(19.5 – 48.2)	3	1	0	0	(14 – 78)	2	(16.9 – 44.4)	0	0.5787	4
1	412.567	2.7075	61.9833	10.6167	(31-80)	(19.5 – 48.2)	1	0	1	0	(14 – 78)	2	(16.9 – 44.4)	1	1.63995	4
1	438.383	5.97722	66.9833	14.4	(31-80)	(19.5 – 48.2)	1	0	1	0	(14 – 78)	2	(16.9 – 44.4)	0	0.849032	2
1	543.967	3.19139	71.55	13.45	(31-80)	(19.5 – 48.2)	1	0	0	1	(14 – 78)	1	(16.9 – 44.4)	0	1.18473	3
1	425.4	6.75556	99.2667	15.5	(31-80)	(19.5 – 48.2)	2	0	0	0	(14 – 78)	1	(16.9 – 44.4)	0	0.903214	2
1	454.55	4.33028	56.6333	12.85	(31-80)	(19.5 – 48.2)	1	1	0	0	(14 – 78)	1	(16.9 – 44.4)	0	0.769589	3
1	393.15	7.10667	77.45	14.95	(31-80)	(19.5 – 48.2)	2	0	0	0	(14 – 78)	2	(16.9 – 44.4)	1	1.43476	3
1	447.517	10.4678	76.4167	19.2	(31-80)	(19.5 – 48.2)	1	1	1	0	(14 – 78)	2	(16.9 – 44.4)	0	0.367903	2
1	651.25	15.0161	58.7833	26.85	(31-80)	(19.5 – 48.2)	1	0	1	0	(14 – 78)	2	(16.9 – 44.4)	1	2.35134	4
1	565.533	5.63639	121.283	17.0833	(31-80)	(19.5 – 48.2)	1	1	0	0	(14 – 78)	1	(16.9 – 44.4)	0	1.2305	3
1	415.3	3.58583	53.55	11.4	(31-80)	(19.5 – 48.2)	1	0	1	0	(14 – 78)	1	(16.9 – 44.4)	1	1.95886	2
1	518.417	8.71889	76.45	18.6333	(31-80)	(19.5 – 48.2)	1	0	1	1	(14 – 78)	1	(16.9 – 44.4)	1	1.84143	2
1	567.25	5.00556	97.4167	16.0833	(31-80)	(19.5 – 48.2)	2	0	1	0	(14 – 78)	1	(16.9 – 44.4)	1	1.74923	3
1	336.2	7.24861	78.8833	14.1667	(31-80)	(19.5 – 48.2)	2	0	0	0	(14 – 78)	2	(16.9 – 44.4)	0	0.601475	3
1	642.583	8.1475	57.5667	19.8167	(31-80)	(19.5 – 48.2)	3	0	0	0	(14 – 78)	1	(16.9 – 44.4)	0	1.27305	3
1	429.483	2.18167	252.617	13.55	(31-80)	(19.5 – 48.2)	1	0	1	1	(14 – 78)	2	(16.9 – 44.4)	1	1.58094	3
1	360.433	6.83556	49.4333	13.6667	(31-80)	(19.5 – 48.2)	1	1	0	0	(14 – 78)	2	(16.9 – 44.4)	0	0.633008	3
1	457.1	2.40806	72.4167	11.2333	(31-80)	(19.5 – 48.2)	1	0	0	0	(14 – 78)	1	(16.9 – 44.4)	0	0.673574	4
1	587.467	2.43917	196.183	15.5	(31-80)	(19.5 – 48.2)	2	0	0	1	(14 – 78)	2	(16.9 – 44.4)	1	2.63832	3
1	1089.73	4.705	67.9667	24	(31-80)	(19.5 – 48.2)	2	0	1	0	(14 – 78)	1	(16.9 – 44.4)	1	1.98043	2
1	751.383	23.3586	86.1	37.3167	(31-80)	(19.5 – 48.2)	2	0	0	1	(14 – 78)	1	(16.9 – 44.4)	1	2.14168	4
1	437.383	15.5692	91.4667	24.3833	(31-80)	(19.5 – 48.2)	1	1	0	0	(14 – 78)	1	(16.9 – 44.4)	0	0.561083	3
1	784	9.1725	85.65	23.6667	(31-80)	(19.5 – 48.2)	3	0	0	1	(14 – 78)	1	(16.9 – 44.4)	1	1.35967	4
1	671.883	11.4975	51.2667	23.55	(31-80)	(19.5 – 48.2)	1	0	0	0	(14 – 78)	2	(16.9 – 44.4)	1	1.3771	3
1	826.383	16.2128	68.85	31.1333	(31-80)	(19.5 – 48.2)	3	0	0	0	(14 – 78)	1	(16.9 – 44.4)	0	1.18206	3
1	668.917	8.67611	87.5167	21.2833	(31-80)	(19.5 – 48.2)	1	0	0	0	(14 – 78)	2	(16.9 – 44.4)	1	1.78445	3
1	677.35	7.67972	65.8667	20.0667	(31-80)	(19.5 – 48.2)	1	1	0	1	(14 – 78)	2	(16.9 – 44.4)	1	1.59173	3
1	509.933	9.28028	53.25	18.6667	(31-80)	(19.5 – 48.2)	1	3	0	0	(14 – 78)	2	(16.9 – 44.4)	0	0.586613	3
2	683	NA	NA	11.3833	(22 – 81)	(17.2 – 40.0)	1	0	1	0	(20 – 77)	2	(18.0 – 52.1)	0	1.19107	3
2	628	NA	NA	10.4667	(22 – 81)	(17.2 – 40.0)	1	0	0	0	(20 – 77)	2	(18.0 – 52.1)	0	1.11096	4
2	613	NA	NA	10.2167	(22 – 81)	(17.2 – 40.0)	1	0	0	1	(20 – 77)	2	(18.0 – 52.1)	0	1.33391	3
2	559	NA	NA	9.31667	(22 – 81)	(17.2 – 40.0)	1	0	1	1	(20 – 77)	2	(18.0 – 52.1)	0	1.4406	3
2	636	NA	NA	10.6	(22 – 81)	(17.2 – 40.0)	1	1	0	1	(20 – 77)	1	(18.0 – 52.1)	0	2.55286	3
2	622	NA	NA	10.3667	(22 – 81)	(17.2 – 40.0)	1	0	0	1	(20 – 77)	1	(18.0 – 52.1)	0	2.28215	4
2	493	NA	NA	8.21667	(22 – 81)	(17.2 – 40.0)	3	0	0	1	(20 – 77)	1	(18.0 – 52.1)	0	1.4036	3
2	377	NA	NA	6.28333	(22 – 81)	(17.2 – 40.0)	2	0	0	1	(20 – 77)	1	(18.0 – 52.1)	0	2.21524	3
2	505	NA	NA	8.41667	(22 – 81)	(17.2 – 40.0)	1	0	1	0	(20 – 77)	1	(18.0 – 52.1)	0	1.49826	2
2	508	NA	NA	8.46667	(22 – 81)	(17.2 – 40.0)	2	0	0	0	(20 – 77)	1	(18.0 – 52.1)	0	1.53132	3
2	369	NA	NA	6.15	(22 – 81)	(17.2 – 40.0)	1	0	0	0	(20 – 77)	1	(18.0 – 52.1)	1	1.4515	4
2	463	NA	NA	7.71667	(22 – 81)	(17.2 – 40.0)	2	0	0	0	(20 – 77)	1	(18.0 – 52.1)	0	1.59917	3
2	451	NA	NA	7.51667	(22 – 81)	(17.2 – 40.0)	1	0	0	0	(20 – 77)	1	(18.0 – 52.1)	0	1.14008	1
2	464	NA	NA	7.73333	(22 – 81)	(17.2 – 40.0)	3	0	0	0	(20 – 77)	1	(18.0 – 52.1)	0	1.14423	1
2	468	NA	NA	7.8	(22 – 81)	(17.2 – 40.0)	2	1	0	0	(20 – 77)	1	(18.0 – 52.1)	1	1.33898	1
2	475	NA	NA	7.91667	(22 – 81)	(17.2 – 40.0)	3	1	1	0	(20 – 77)	1	(18.0 – 52.1)	1	1.30821	2
2	604	NA	NA	10.0667	(22 – 81)	(17.2 – 40.0)	1	0	0	0	(20 – 77)	2	(18.0 – 52.1)	0	0.599138	3
2	615	NA	NA	10.25	(22 – 81)	(17.2 – 40.0)	2	0	0	0	(20 – 77)	2	(18.0 – 52.1)	0	0.559542	3
2	445	NA	NA	7.41667	(22 – 81)	(17.2 – 40.0)	1	0	0	0	(20 – 77)	2	(18.0 – 52.1)	0	1.54437	2
2	384	NA	NA	6.4	(22 – 81)	(17.2 – 40.0)	2	0	0	0	(20 – 77)	2	(18.0 – 52.1)	1	1.72418	3
2	434	NA	NA	7.23333	(22 – 81)	(17.2 – 40.0)	1	0	1	0	(20 – 77)	2	(18.0 – 52.1)	0	0.912342	3
2	456	NA	NA	7.6	(22 – 81)	(17.2 – 40.0)	1	0	0	0	(20 – 77)	2	(18.0 – 52.1)	0	0.981234	2
2	543	NA	NA	9.05	(22 – 81)	(17.2 – 40.0)	1	0	0	1	(20 – 77)	1	(18.0 – 52.1)	0	1.24006	3
2	501	NA	NA	8.35	(22 – 81)	(17.2 – 40.0)	1	1	1	1	(20 – 77)	1	(18.0 – 52.1)	0	1.14246	3
2	468	NA	NA	7.8	(22 – 81)	(17.2 – 40.0)	1	1	0	0	(20 – 77)	1	(18.0 – 52.1)	0	0.885337	2
2	444	NA	NA	7.4	(22 – 81)	(17.2 – 40.0)	2	0	0	0	(20 – 77)	1	(18.0 – 52.1)	0	1.00063	2
2	489	NA	NA	8.15	(22 – 81)	(17.2 – 40.0)	3	0	0	0	(20 – 77)	1	(18.0 – 52.1)	0	0.786314	2
2	503	NA	NA	8.38333	(22 – 81)	(17.2 – 40.0)	1	0	0	0	(20 – 77)	1	(18.0 – 52.1)	0	0.699866	3
2	387	NA	NA	6.45	(22 – 81)	(17.2 – 40.0)	3	0	0	0	(20 – 77)	2	(18.0 – 52.1)	0	1.30959	3
2	416	NA	NA	6.93333	(22 – 81)	(17.2 – 40.0)	1	0	0	0	(20 – 77)	2	(18.0 – 52.1)	1	1.47481	3
2	544	NA	NA	9.06667	(22 – 81)	(17.2 – 40.0)	3	1	0	0	(20 – 77)	2	(18.0 – 52.1)	0	0.414197	3
2	530	NA	NA	8.83333	(22 – 81)	(17.2 – 40.0)	1	1	0	0	(20 – 77)	2	(18.0 – 52.1)	0	0.436632	4
2	710	NA	NA	11.8333	(22 – 81)	(17.2 – 40.0)	3	0	1	0	(20 – 77)	2	(18.0 – 52.1)	1	2.30492	4
2	677	NA	NA	11.2833	(22 – 81)	(17.2 – 40.0)	1	1	0	0	(20 – 77)	2	(18.0 – 52.1)	1	2.17075	1
2	579	NA	NA	9.65	(22 – 81)	(17.2 – 40.0)	1	0	0	0	(20 – 77)	1	(18.0 – 52.1)	0	1.24211	3
2	550	NA	NA	9.16667	(22 – 81)	(17.2 – 40.0)	2	0	0	0	(20 – 77)	1	(18.0 – 52.1)	1	1.24092	2
2	431	NA	NA	7.18333	(22 – 81)	(17.2 – 40.0)	1	0	1	0	(20 – 77)	1	(18.0 – 52.1)	0	1.88652	3
2	392	NA	NA	6.53333	(22 – 81)	(17.2 – 40.0)	3	0	0	0	(20 – 77)	1	(18.0 – 52.1)	0	2.02235	4
2	586	NA	NA	9.76667	(22 – 81)	(17.2 – 40.0)	1	0	0	1	(20 – 77)	1	(18.0 – 52.1)	0	1.83818	4
2	536	NA	NA	8.93333	(22 – 81)	(17.2 – 40.0)	3	0	0	1	(20 – 77)	1	(18.0 – 52.1)	0	1.73692	4
2	561	NA	NA	9.35	(22 – 81)	(17.2 – 40.0)	1	0	0	0	(20 – 77)	1	(18.0 – 52.1)	1	1.75072	2
2	550	NA	NA	9.16667	(22 – 81)	(17.2 – 40.0)	1	0	0	0	(20 – 77)	1	(18.0 – 52.1)	1	1.69376	4
2	432	NA	NA	7.2	(22 – 81)	(17.2 – 40.0)	1	0	0	0	(20 – 77)	2	(18.0 – 52.1)	0	0.608549	2
2	449	NA	NA	7.48333	(22 – 81)	(17.2 – 40.0)	3	0	0	0	(20 – 77)	2	(18.0 – 52.1)	0	0.519271	3
2	653	NA	NA	10.8833	(22 – 81)	(17.2 – 40.0)	1	0	0	0	(20 – 77)	1	(18.0 – 52.1)	0	1.23544	2
2	673	NA	NA	11.2167	(22 – 81)	(17.2 – 40.0)	1	0	0	0	(20 – 77)	1	(18.0 – 52.1)	0	1.27401	4
2	512	NA	NA	8.53333	(22 – 81)	(17.2 – 40.0)	1	0	0	1	(20 – 77)	2	(18.0 – 52.1)	0	1.44415	2
2	529	NA	NA	8.81667	(22 – 81)	(17.2 – 40.0)	1	1	1	1	(20 – 77)	2	(18.0 – 52.1)	0	1.68828	3
2	507	NA	NA	8.45	(22 – 81)	(17.2 – 40.0)	1	0	0	0	(20 – 77)	2	(18.0 – 52.1)	0	0.629406	3
2	490	NA	NA	8.16667	(22 – 81)	(17.2 – 40.0)	1	0	0	0	(20 – 77)	2	(18.0 – 52.1)	0	0.674821	NA
2	477	NA	NA	7.95	(22 – 81)	(17.2 – 40.0)	1	1	0	0	(20 – 77)	1	(18.0 – 52.1)	0	0.697857	2
2	477	NA	NA	7.95	(22 – 81)	(17.2 – 40.0)	1	0	0	0	(20 – 77)	1	(18.0 – 52.1)	0	0.6417	2
2	679	NA	NA	11.3167	(22 – 81)	(17.2 – 40.0)	3	0	0	1	(20 – 77)	2	(18.0 – 52.1)	1	2.6774	4
2	571	NA	NA	9.51667	(22 – 81)	(17.2 – 40.0)	3	0	0	1	(20 – 77)	2	(18.0 – 52.1)	1	2.107	3
2	1066	NA	NA	17.7667	(22 – 81)	(17.2 – 40.0)	1	0	0	0	(20 – 77)	1	(18.0 – 52.1)	0	1.90467	3
2	1037	NA	NA	17.2833	(22 – 81)	(17.2 – 40.0)	1	0	0	0	(20 – 77)	1	(18.0 – 52.1)	0	2.09211	4
2	764	NA	NA	12.7333	(22 – 81)	(17.2 – 40.0)	1	0	0	1	(20 – 77)	1	(18.0 – 52.1)	1	2.08526	4
2	736	NA	NA	12.2667	(22 – 81)	(17.2 – 40.0)	3	0	0	1	(20 – 77)	1	(18.0 – 52.1)	1	2.03019	NA
2	419	NA	NA	6.98333	(22 – 81)	(17.2 – 40.0)	1	0	1	0	(20 – 77)	1	(18.0 – 52.1)	0	0.547594	2
2	480	NA	NA	8	(22 – 81)	(17.2 – 40.0)	2	0	0	0	(20 – 77)	1	(18.0 – 52.1)	0	0.59205	4
2	771	NA	NA	12.85	(22 – 81)	(17.2 – 40.0)	1	0	0	1	(20 – 77)	1	(18.0 – 52.1)	0	1.29892	4
2	824	NA	NA	13.7333	(22 – 81)	(17.2 – 40.0)	1	0	0	1	(20 – 77)	1	(18.0 – 52.1)	1	1.41053	4
2	660	NA	NA	11	(22 – 81)	(17.2 – 40.0)	3	0	0	0	(20 – 77)	2	(18.0 – 52.1)	0	1.33869	NA
2	701	NA	NA	11.6833	(22 – 81)	(17.2 – 40.0)	1	1	0	0	(20 – 77)	2	(18.0 – 52.1)	1	1.41448	3
2	851	NA	NA	14.1833	(22 – 81)	(17.2 – 40.0)	1	0	0	0	(20 – 77)	1	(18.0 – 52.1)	1	1.16172	3
2	793	NA	NA	13.2167	(22 – 81)	(17.2 – 40.0)	1	1	1	0	(20 – 77)	1	(18.0 – 52.1)	0	1.1984	2
2	686	NA	NA	11.4333	(22 – 81)	(17.2 – 40.0)	1	0	0	0	(20 – 77)	2	(18.0 – 52.1)	1	1.77511	4
2	657	NA	NA	10.95	(22 – 81)	(17.2 – 40.0)	1	0	0	0	(20 – 77)	2	(18.0 – 52.1)	0	1.83355	4
2	720	NA	NA	12	(22 – 81)	(17.2 – 40.0)	3	0	1	1	(20 – 77)	2	(18.0 – 52.1)	0	1.69571	2
2	681	NA	NA	11.35	(22 – 81)	(17.2 – 40.0)	1	0	0	1	(20 – 77)	2	(18.0 – 52.1)	0	1.31061	3
2	514	NA	NA	8.56667	(22 – 81)	(17.2 – 40.0)	3	0	0	0	(20 – 77)	2	(18.0 – 52.1)	0	0.577165	4
2	520	NA	NA	8.66667	(22 – 81)	(17.2 – 40.0)	3	0	0	0	(20 – 77)	2	(18.0 – 52.1)	0	0.6101	2

## Sheet: Table 2
group	30-day patient survival	30-day graft survival	3 month patient survival	3 month graft survival	12 month patient survival	12 month graft survival	DGF (dialysis)	fDGF	CRR2	PNF	30-day eGFR	3-month eGFR	12-month eGFR	creatinine gradient	30-day proteinuria	3-month proteinuria	12-month proteinuria	BPAR 12 months	day30_psurv	day30_gsurv	month3_psurv	month3_gsurv	month12_psurv	month12_gsurv
1	1	1	1	1	1	1	1	1	NA	0	28.5753	53.6822	55.895	-5	1	0	0	0	1	1	1	1	1	1
1	1	1	1	1	1	1	0	1	-0.0077973	0	44.1697	37.4465	37.4465	0	1	1	1	0	1	1	1	1	1	1
1	1	1	1	1	1	1	0	0	0.35809	0	55.5659	59.8332	44.5107	28	1	1	0	0	1	1	1	1	1	1
1	1	1	1	1	1	1	0	0	0.116945	0	49.1277	38.244	24.4638	68	0	0	0	1	1	1	1	1	1	1
1	1	1	1	1	1	1	0	0	0.273792	0	53.9757	51.8778	30.9681	66	1	0	0	0	1	1	1	1	1	1
1	1	1	1	1	1	1	0	0	0.084507	0	29.1146	30.7386	25.5585	31	1	1	NA	0	1	1	1	1	1	1
1	1	1	1	1	1	1	0	0	0.0558767	0	61.5279	74.9872	73.4742	1	0	NA	0	0	1	1	1	1	1	1
1	1	1	1	1	1	1	0	0	0.40597	0	72.4255	65.4091	53.0744	20	0	0	NA	0	1	1	1	1	1	1
1	1	1	1	1	1	1	0	0	0.05	0	45.0244	55.3398	50.6496	9	NA	0	NA	0	1	1	1	1	1	1
1	1	1	1	NA	0	1	1	1	-0.0601375	0	48.147	47.1865	NA	NA	1	1	NA	0	1	1	1	1	0	NA
1	1	1	1	1	1	1	1	1	-0.169096	0	41.3491	44.0746	53.3141	-25	NA	NA	0	0	1	1	1	1	1	1
1	1	1	1	1	1	1	0	0	0.00452489	0	46.7479	44.6156	46.4206	-5	0	0	0	0	1	1	1	1	1	1
1	1	1	1	1	1	1	0	0	0.493421	0	84.2512	74.4962	73.0243	1	1	NA	NA	0	1	1	1	1	1	1
1	1	1	1	1	1	1	0	0	0.267773	0	39.0857	42.6126	46.8176	-13	NA	0	0	0	1	1	1	1	1	1
1	1	1	1	1	1	1	0	1	0.0732484	0	35.347	39.0688	39.7594	-2	1	0	NA	0	1	1	1	1	1	1
1	1	1	1	1	1	1	0	0	0.394198	0	59.3798	79.3964	111.504	-23	1	0	NA	0	1	1	1	1	1	1
1	1	1	1	1	1	1	1	1	NA	0	26.4906	26.3457	24.1646	15	1	1	NA	0	1	1	1	1	1	1
1	1	1	1	1	1	1	1	1	0.0394575	0	43.7688	53.4074	61.5411	-11	0	1	NA	0	1	1	1	1	1	1
1	1	1	1	1	1	1	0	0	0.145985	0	51.8778	50.3999	34.2054	48	1	1	0	0	1	1	1	1	1	1
1	1	1	1	1	1	1	1	1	NA	0	21.9213	39.8273	29.8932	31	1	NA	NA	0	1	1	1	1	1	1
1	1	1	1	1	1	1	0	1	-0.0466418	0	26.0886	18.8997	28.5635	-68	NA	NA	NA	0	1	1	1	1	1	1
1	1	1	1	1	1	1	0	0	0.643478	0	57.604	70.5669	69.1726	1	0	0	0	0	1	1	1	1	1	1
1	1	1	1	1	1	1	0	0	0.223827	0	30.31	38.665	39.8728	-4	0	0	NA	0	1	1	1	1	1	1
1	1	1	1	1	1	1	1	1	NA	0	35.4222	40.4872	42.1825	-6	1	1	1	0	1	1	1	1	1	1
1	1	1	1	1	1	1	0	0	0.368015	0	68.9017	63.8476	47.9663	34	0	0	NA	0	1	1	1	1	1	1
1	1	1	1	0	1	1	0	0	0.286996	0	32.4761	40.5741	NA	NA	1	1	NA	0	1	1	1	1	1	0
1	1	1	1	1	1	1	1	1	-0.0940171	0	51.9821	54.4567	67.4109	-17	1	1	1	0	1	1	1	1	1	1
1	1	1	1	1	1	1	0	0	0.29745	0	53.4461	69.6779	68.4091	1	1	1	1	0	1	1	1	1	1	1
1	1	1	1	1	1	1	1	1	-0.0638945	0	25.7908	27.5155	32.7882	-28	1	1	0	0	1	1	1	1	1	1
1	1	1	1	1	1	1	1	1	NA	0	54.9716	49.2462	55.1152	-13	1	0	0	0	1	1	1	1	1	1
1	1	1	1	1	1	1	0	1	0.0864198	0	14.6451	9.0682	17.3858	-209	1	1	NA	0	1	1	1	1	1	1
1	1	1	1	1	1	1	1	1	NA	0	10.2878	30.6932	36.7913	-31	NA	1	1	0	1	1	1	1	1	1
1	1	1	1	1	1	1	0	0	0.225647	0	17.4425	33.8317	35.6828	-9	1	1	NA	0	1	1	1	1	1	1
1	1	1	1	1	1	1	1	1	NA	0	10.3614	24.5866	23.2583	11	1	NA	0	0	1	1	1	1	1	1
1	1	1	1	1	1	1	0	1	-0.071535	0	46.4268	51.1841	59.5461	-14	1	NA	NA	0	1	1	1	1	1	1
1	1	1	1	1	1	1	1	1	NA	0	33.0505	42.2839	32.5989	34	0	1	1	0	1	1	1	1	1	1
2	1	1	1	1	1	1	1	1	NA	0	16.7962	41.1884	NA	NA	1	1	NA	0	1	1	1	1	1	1
2	1	1	1	1	1	1	1	1	-0.243021	NA	NA	NA	64.4849	NA	NA	NA	NA	0	1	1	1	1	1	1
2	1	1	1	1	1	1	1	1	NA	0	37.7403	36.4766	62.2593	-65	NA	NA	NA	0	1	1	1	1	1	1
2	1	1	1	1	1	1	1	1	NA	0	43.6413	48.8584	49.3496	-2	1	NA	NA	0	1	1	1	1	1	1
2	1	1	1	1	1	1	0	0	0.222973	0	53.8489	56.893	46.6253	17	0	0	NA	0	1	1	1	1	1	1
2	1	1	1	0	1	1	1	1	0.00196657	0	9.80045	14.7967	NA	NA	1	1	NA	0	1	1	1	1	1	0
2	1	1	1	1	1	1	0	0	0.245552	0	76.8769	70.0105	77.4132	-8	NA	NA	NA	0	1	1	1	1	1	1
2	1	1	1	1	1	1	0	1	-0.0289855	0	44.6209	39.4662	35.598	12	1	0	NA	1	1	1	1	1	1	1
2	1	1	1	1	1	1	0	0	0.204545	0	92.7397	77.7375	80.7972	-3	NA	0	NA	0	1	1	1	1	1	1
2	1	1	1	0	1	1	0	0	0.124601	0	27.4181	36.9533	NA	NA	NA	0	NA	0	1	1	1	1	1	0
2	1	1	1	1	1	1	1	1	NA	0	55.3398	48.4485	44.6712	10	NA	NA	NA	0	1	1	1	1	1	1
2	1	1	1	1	1	1	0	0	0.654303	0	67.7473	53.9349	53.5573	0	NA	0	NA	0	1	1	1	1	1	1
2	1	1	1	1	1	1	0	0	0.231511	0	33.4844	20.0451	17.4977	27	NA	NA	0	0	1	1	1	1	1	1
2	1	1	1	1	1	1	0	0	0.0196629	0	54.2609	62.1067	NA	NA	1	1	NA	0	1	1	1	1	1	1
2	1	1	1	1	1	1	0	0	0.331839	0	40.619	61.9961	38.4949	43	0	1	0	0	1	1	1	1	1	1
2	1	1	1	1	1	1	0	0	0.542088	0	40.7201	44.7893	39.0017	14	NA	NA	NA	0	1	1	1	1	1	1
2	1	1	1	1	1	1	1	1	NA	0	42.2368	51.0439	52.5381	-5	NA	NA	1	0	1	1	1	1	1	1
2	1	1	1	1	1	1	0	0	0.232249	0	39.6847	46.4592	52.047	-15	0	0	NA	0	1	1	1	1	1	1
2	1	1	1	1	1	1	1	1	-0.201229	0	10.3259	26.5658	39.5192	-56	1	0	NA	0	1	1	1	1	1	1
2	1	1	1	NA	0	1	0	1	0.10664	0	39.4193	53.8587	NA	NA	0	0	NA	0	1	1	1	1	0	NA
2	1	1	1	1	1	1	1	1	NA	0	17.407	26.0055	35.4248	-52	1	1	NA	0	1	1	1	1	1	1
2	1	1	1	1	1	1	0	1	-0.0801964	0	46.3271	46.3271	54.4487	-19	NA	0	NA	0	1	1	1	1	1	1
2	1	1	1	1	1	1	0	1	-0.140187	0	46.7683	43.5569	43.252	0	NA	NA	NA	0	1	1	1	1	1	1
2	1	1	1	1	1	1	1	1	NA	0	29.2554	38.8279	NA	NA	0	0	NA	0	1	1	1	1	1	1
2	1	1	1	1	1	1	0	0	0.685811	0	72.5068	68.0129	63.2525	6	NA	NA	NA	0	1	1	1	1	1	1
2	1	1	1	NA	0	1	0	0	0.536122	0	78.3128	70.9011	NA	NA	NA	0	NA	0	1	1	1	1	0	NA
2	1	1	1	1	1	1	0	0	0.356495	0	86.0408	87.5511	94.5006	-6	NA	NA	0	0	1	1	1	1	1	1
2	1	1	1	1	1	1	0	0	0.384314	0	93.2649	89.9262	102.007	-10	NA	NA	NA	0	1	1	1	1	1	1
2	1	1	1	1	1	1	0	1	-0.0596252	0	30.573	32.1198	32.7172	-4	NA	NA	NA	0	1	1	1	1	1	1
2	1	1	1	1	1	1	1	1	NA	0	48.891	50.0523	26.9933	67	NA	NA	NA	0	1	1	1	1	1	1
2	1	1	1	1	1	1	0	1	0.0498034	0	46.3494	48.2621	65.1694	-33	0	0	NA	0	1	1	1	1	1	1
2	1	1	1	1	1	1	1	1	NA	0	53.7681	65.0436	67.0954	-4	NA	NA	0	0	1	1	1	1	1	1
2	0	NA	0	NA	0	0	1	1	-0.332461	NA	NA	NA	NA	NA	NA	NA	NA	0	0	NA	0	NA	0	NA
2	1	1	1	1	1	1	1	1	0.128571	0	18.4848	45.4193	20.0943	138	NA	NA	1	0	1	1	1	1	1	1
2	1	1	1	1	1	1	1	1	NA	0	79.67	85.7095	63.9573	20	0	0	NA	0	1	1	1	1	1	1
2	1	1	1	1	1	1	0	0	0.338196	0	35.8065	49.3552	64.9715	-26	NA	0	NA	0	1	1	1	1	1	1
2	1	1	1	1	1	1	0	0	NA	0	31.4055	62.0391	33.0638	56	0	1	NA	0	1	1	1	1	1	1
2	1	1	1	1	1	1	0	0	0.334426	0	40.0756	49.5048	34.962	32	NA	1	NA	0	1	1	1	1	1	1
2	1	1	1	1	1	1	1	1	NA	0	17.009	23.8244	31.8851	-49	1	NA	NA	0	1	1	1	1	1	1
2	1	1	1	1	1	1	0	1	0.046875	0	44.4316	33.327	NA	NA	0	0	NA	0	1	1	1	1	1	1
2	1	1	1	1	1	1	0	1	0.001443	0	29.9066	23.7259	NA	NA	1	NA	NA	1	1	1	1	1	1	1
2	1	1	1	1	1	1	0	0	0.179567	0	32.7185	46.6253	NA	NA	NA	NA	NA	0	1	1	1	1	1	1
2	1	1	1	1	1	1	0	0	0.158281	0	53.3141	58.8153	48.732	21	1	1	NA	0	1	1	1	1	1	1
2	1	1	1	1	1	1	0	0	0.548295	0	77.7586	84.1449	72.0587	13	NA	0	NA	0	1	1	1	1	1	1
2	1	1	1	1	1	1	1	1	0.215575	0	16.939	16.5617	15.7404	12	0	1	1	1	1	1	1	1	1	1
2	1	1	1	1	1	1	0	0	0.134199	0	43.0198	55.8558	44.6532	22	1	1	NA	0	1	1	1	1	1	1
2	1	1	1	1	1	1	0	1	-0.0659898	0	23.005	39.7055	NA	NA	NA	1	NA	0	1	1	1	1	1	1
2	1	1	1	1	1	1	1	1	NA	0	39.9576	52.3315	71.8227	-31	NA	NA	NA	0	1	1	1	1	1	1
2	1	1	1	1	1	1	1	1	-0.0613961	0	14.6352	35.4679	46.0571	-40	NA	0	1	0	1	1	1	1	1	1
2	1	1	1	1	1	1	1	1	NA	0	28.5876	NA	36.5709	NA	NA	NA	NA	0	1	1	1	1	1	1
2	1	1	1	1	1	1	0	NA	0.611012	0	54.6702	54.2116	57.6837	-8	0	NA	0	0	1	1	1	1	1	1
2	1	1	1	1	1	1	1	1	NA	0	55.1968	84.4605	NA	NA	1	0	NA	0	1	1	1	1	1	1
2	1	1	1	1	1	1	0	1	-0.0451977	0	41.5692	60.3886	65.1823	-7	NA	1	0	0	1	1	1	1	1	1
2	1	1	1	1	1	1	0	1	-0.0436137	0	24.2011	27.8779	42.6485	-59	NA	NA	NA	0	1	1	1	1	1	1
2	1	1	1	1	1	1	1	1	NA	0	29.6256	41.9487	NA	NA	1	1	NA	0	1	1	1	1	1	1
2	1	1	1	1	1	1	0	1	-0.0533563	0	15.4309	23.9193	25.1503	-11	1	1	NA	0	1	1	1	1	1	1
2	1	1	1	1	1	1	0	0	-0.0058651	0	67.0597	68.1422	62.5862	5	NA	NA	NA	0	1	1	1	1	1	1
2	1	1	1	1	1	1	0	0	0.285714	0	44.5107	38.3234	40.0357	-6	NA	NA	NA	0	1	1	1	1	1	1
2	1	1	1	1	1	1	0	0	0.293413	0	66.5077	74.5292	63.8948	11	NA	NA	NA	0	1	1	1	1	1	1
2	1	1	1	1	1	1	0	0	0.422222	0	88.937	87.4487	NA	NA	0	NA	NA	0	1	1	1	1	1	1
2	1	1	1	1	1	1	1	1	-0.228893	0	29.0392	42.8604	NA	NA	1	NA	NA	0	1	1	1	1	1	1
2	1	1	1	1	1	1	1	1	NA	0	26.7604	15.927	21.6499	-78	1	1	NA	1	1	1	1	1	1	1
2	1	1	1	1	1	1	0	1	-0.021978	0	16.6685	32.6344	34.2054	-8	NA	NA	NA	0	1	1	1	1	1	1
2	1	1	1	1	1	1	1	1	NA	0	44.6138	44.2086	52.8925	-19	NA	NA	0	0	1	1	1	1	1	1
2	1	1	1	1	1	1	0	0	0.0499627	0	29.3659	30.692	31.9069	-8	NA	NA	NA	0	1	1	1	1	1	1
2	1	1	1	1	1	1	0	0	0.552339	0	98.1479	67.9302	71.1325	-4	1	1	NA	0	1	1	1	1	1	1
2	0	1	1	NA	0	0	1	1	-0.0577689	0	8.10835	NA	NA	NA	NA	NA	NA	0	1	1	0	NA	0	NA
2	1	1	1	1	1	1	0	0	0.381944	0	35.9615	30.3224	31.0967	-5	NA	NA	NA	0	1	1	1	1	1	1
2	1	1	1	1	1	1	0	1	-0.0990566	0	34.4327	42.9785	44.7093	-6	1	NA	NA	0	1	1	1	1	1	1
2	1	1	1	1	1	1	1	1	-0.0490798	0	43.0254	43.754	44.5758	-3	NA	NA	NA	0	1	1	1	1	1	1
2	1	1	1	1	1	1	0	1	-0.0029674	0	33.295	62.9488	66.3316	-5	NA	NA	NA	0	1	1	1	1	1	1
2	1	1	1	1	1	1	0	1	0.21118	0	34.8206	42.8615	46.0155	-8	NA	0	NA	0	1	1	1	1	1	1

## Sheet: SDC S4a
day	group	creatinine	dgf
0	1	716	1
0	1	620	0
0	1	589	0
0	1	572	0
0	1	809	0
0	1	535	0
0	1	569	0
0	1	676	0
0	1	1042	0
0	1	507	1
0	1	933	1
0	1	715	0
0	1	638	0
0	1	702	0
0	1	922	0
0	1	874	0
0	1	524	1
0	1	574	1
0	1	254	0
0	1	724	1
0	1	538	0
0	1	961	0
0	1	557	0
0	1	516	1
0	1	513	0
0	1	743	0
0	1	556	1
0	1	901	0
0	1	885	1
0	1	945	1
0	1	689	0
0	1	1049	1
0	1	889	0
0	1	922	1
0	1	481	0
0	1	659	1
0	2	456	1
0	2	547	1
0	2	1347	1
0	2	473	1
0	2	298	0
0	2	992	1
0	2	490	0
0	2	547	0
0	2	574	0
0	2	701	0
0	2	644	1
0	2	994	0
0	2	527	0
0	2	396	0
0	2	1087	0
0	2	499	0
0	2	1414	1
0	2	779	0
0	2	518	1
0	2	569	0
0	2	693	1
0	2	558	0
0	2	348	0
0	2	1062	1
0	2	635	0
0	2	1449	0
0	2	789	0
0	2	413	0
0	2	590	0
0	2	505	1
0	2	767	0
0	2	748	1
0	2	432	1
0	2	668	1
0	2	620	1
0	2	870	0
0	2	387	0
0	2	480	0
0	2	482	1
0	2	367	0
0	2	605	0
0	2	731	0
0	2	1041	0
0	2	515	0
0	2	1220	1
0	2	472	0
0	2	574	0
0	2	1028	1
0	2	1019	1
0	2	763	1
0	2	711	0
0	2	989	1
0	2	395	0
0	2	408	0
0	2	602	1
0	2	614	0
0	2	444	0
0	2	457	0
0	2	605	0
0	2	645	0
0	2	972	1
0	2	878	1
0	2	624	0
0	2	912	1
0	2	1354	0
0	2	541	0
0	2	464	1
0	2	1015	0
0	2	452	0
0	2	782	1
0	2	714	0
0	2	347	0
0	3	747	1
0	3	447	0
0	3	639	0
0	3	432	0
0	3	644	0
0	3	298	0
0	3	803	1
0	3	482	1
0	3	425	0
0	3	329	0
0	3	489	0
0	3	947	0
0	3	1354	0
0	3	825	1
0	3	1250	0
0	3	471	0
0	3	589	0
0	3	627	1
0	3	822	1
0	3	682	1
0	3	549	0
0	3	598	1
0	3	932	0
0	3	354	0
0	3	501	0
0	3	781	0
0	3	1095	0
0	3	1036	1
0	3	705	0
0	3	633	1
0	3	402	0
0	3	1170	0
0	3	817	0
0	3	869	1
0	3	642	0
0	3	445	0
0	3	290	0
0	3	595	0
0	3	947	1
0	3	1014	0
0	3	308	1
0	3	372	0
0	3	440	0
0	3	574	0
0	3	698	1
0	3	789	0
0	3	493	0
0	3	336	0
0	3	691	1
0	3	772	1
0	3	784	1
0	3	639	0
0	3	801	1
0	3	395	0
0	3	325	0
0	3	796	1
0	3	329	0
0	3	1104	1
0	3	813	0
0	3	350	1
0	3	945	0
0	3	1003	1
0	3	268	0
0	3	731	1
0	3	633	0
0	3	814	0
0	3	369	0
0	3	1035	0
0	3	621	1
0	3	581	0
0	3	734	1
0	3	943	0
1	1	478	1
1	1	513	0
1	1	377	0
1	1	419	0
1	1	683	0
1	1	639	0
1	1	519	0
1	1	335	0
1	1	840	0
1	1	582	1
1	1	1029	1
1	1	442	0
1	1	456	0
1	1	422	0
1	1	942	0
1	1	586	0
1	1	566	1
1	1	811	1
1	1	274	0
1	1	501	1
1	1	536	0
1	1	460	0
1	1	277	0
1	1	532	1
1	1	519	0
1	1	892	0
1	1	468	1
1	1	706	0
1	1	986	1
1	1	579	1
1	1	567	0
1	1	495	1
1	1	811	0
1	1	1021	1
1	1	671	0
1	1	404	1
1	2	445	1
1	2	609	1
1	2	NA	1
1	2	376	1
1	2	296	0
1	2	1017	1
1	2	281	0
1	2	414	0
1	2	352	0
1	2	626	0
1	2	697	1
1	2	674	0
1	2	622	0
1	2	356	0
1	2	446	0
1	2	297	0
1	2	1505	1
1	2	676	0
1	2	651	1
1	2	497	0
1	2	565	1
1	2	611	0
1	2	214	0
1	2	870	1
1	2	296	0
1	2	789	0
1	2	331	0
1	2	510	0
1	2	587	0
1	2	576	1
1	2	763	0
1	2	994	1
1	2	382	1
1	2	770	1
1	2	219	1
1	2	754	0
1	2	388	0
1	2	305	0
1	2	459	1
1	2	256	0
1	2	693	0
1	2	646	0
1	2	954	0
1	2	352	0
1	2	1053	1
1	2	462	0
1	2	591	0
1	2	810	1
1	2	1189	1
1	2	567	1
1	2	563	0
1	2	535	1
1	2	354	0
1	2	321	0
1	2	865	1
1	2	581	0
1	2	341	0
1	2	301	0
1	2	334	0
1	2	270	0
1	2	1066	1
1	2	595	1
1	2	546	0
1	2	513	1
1	2	1341	0
1	2	449	0
1	2	502	1
1	2	576	0
1	2	424	0
1	2	652	1
1	2	674	0
1	2	161	0
1	3	892	1
1	3	324	0
1	3	620	0
1	3	277	0
1	3	442	0
1	3	296	0
1	3	398	1
1	3	459	1
1	3	608	0
1	3	361	0
1	3	463	0
1	3	450	0
1	3	1341	0
1	3	724	1
1	3	1064	0
1	3	531	0
1	3	477	0
1	3	985	1
1	3	773	1
1	3	654	1
1	3	410	0
1	3	500	1
1	3	1031	0
1	3	285	0
1	3	422	0
1	3	283	0
1	3	784	0
1	3	601	1
1	3	627	0
1	3	797	1
1	3	469	0
1	3	1044	0
1	3	597	0
1	3	958	1
1	3	656	0
1	3	414	0
1	3	345	0
1	3	624	0
1	3	777	1
1	3	590	0
1	3	420	1
1	3	318	0
1	3	498	0
1	3	529	0
1	3	796	1
1	3	594	0
1	3	535	0
1	3	268	0
1	3	678	1
1	3	806	1
1	3	723	1
1	3	604	0
1	3	684	1
1	3	354	0
1	3	442	0
1	3	739	1
1	3	248	0
1	3	644	1
1	3	551	0
1	3	478	1
1	3	582	0
1	3	1137	1
1	3	301	0
1	3	452	1
1	3	542	0
1	3	538	0
1	3	335	0
1	3	929	0
1	3	595	1
1	3	229	0
1	3	772	1
1	3	880	0
2	1	569	1
2	1	517	0
2	1	242	0
2	1	370	0
2	1	496	0
2	1	585	0
2	1	490	0
2	1	199	0
2	1	798	0
2	1	617	1
2	1	1203	1
2	1	440	0
2	1	231	0
2	1	309	0
2	1	873	0
2	1	355	0
2	1	504	1
2	1	779	1
2	1	234	0
2	1	194	1
2	1	561	0
2	1	164	0
2	1	215	0
2	1	561	1
2	1	328	0
2	1	636	0
2	1	512	1
2	1	496	0
2	1	1049	1
2	1	355	1
2	1	518	0
2	1	599	1
2	1	628	0
2	1	812	1
2	1	719	0
2	1	532	1
2	2	404	1
2	2	757	1
2	2	1046	1
2	2	314	1
2	2	230	0
2	2	1015	1
2	2	212	0
2	2	426	0
2	2	280	0
2	2	548	0
2	2	370	1
2	2	233	0
2	2	478	0
2	2	349	0
2	2	298	0
2	2	136	0
2	2	1180	1
2	2	519	0
2	2	782	1
2	2	444	0
2	2	711	1
2	2	660	0
2	2	244	0
2	2	891	1
2	2	93	0
2	2	366	0
2	2	213	0
2	2	314	0
2	2	622	0
2	2	405	1
2	2	725	0
2	2	596	1
2	2	509	1
2	2	671	1
2	2	177	1
2	2	499	0
2	2	NA	0
2	2	203	0
2	2	396	1
2	2	244	0
2	2	692	0
2	2	530	0
2	2	803	0
2	2	159	0
2	2	826	1
2	2	400	0
2	2	630	0
2	2	804	1
2	2	1262	1
2	2	746	1
2	2	219	0
2	2	681	1
2	2	370	0
2	2	335	0
2	2	770	1
2	2	612	0
2	2	343	0
2	2	215	0
2	2	236	0
2	2	156	0
2	2	1310	1
2	2	556	1
2	2	558	0
2	2	367	1
2	2	1274	0
2	2	201	0
2	2	531	1
2	2	356	0
2	2	466	0
2	2	684	1
2	2	676	0
2	2	127	0
2	3	999	1
2	3	197	0
2	3	579	0
2	3	181	0
2	3	242	0
2	3	230	0
2	3	463	1
2	3	396	1
2	3	583	0
2	3	267	0
2	3	523	0
2	3	380	0
2	3	1274	0
2	3	453	1
2	3	822	0
2	3	476	0
2	3	438	0
2	3	1148	1
2	3	830	1
2	3	688	1
2	3	333	0
2	3	564	1
2	3	1015	0
2	3	208	0
2	3	344	0
2	3	164	0
2	3	286	0
2	3	793	1
2	3	633	0
2	3	931	1
2	3	531	0
2	3	584	0
2	3	421	0
2	3	620	1
2	3	651	0
2	3	399	0
2	3	441	0
2	3	621	0
2	3	783	1
2	3	522	0
2	3	585	1
2	3	291	0
2	3	397	0
2	3	489	0
2	3	948	1
2	3	461	0
2	3	512	0
2	3	243	0
2	3	870	1
2	3	800	1
2	3	415	1
2	3	525	0
2	3	603	1
2	3	370	0
2	3	482	0
2	3	729	1
2	3	289	0
2	3	467	1
2	3	298	0
2	3	455	1
2	3	407	0
2	3	1022	1
2	3	272	0
2	3	589	1
2	3	383	0
2	3	236	0
2	3	403	0
2	3	698	0
2	3	409	1
2	3	211	0
2	3	724	1
2	3	842	0
3	1	655	1
3	1	494	0
3	1	158	0
3	1	340	0
3	1	399	0
3	1	448	0
3	1	375	0
3	1	144	0
3	1	678	0
3	1	675	1
3	1	1313	1
3	1	394	0
3	1	128	0
3	1	228	0
3	1	819	0
3	1	199	0
3	1	723	1
3	1	353	1
3	1	186	0
3	1	185	1
3	1	598	0
3	1	97	0
3	1	133	0
3	1	503	1
3	1	230	0
3	1	403	0
3	1	509	1
3	1	357	0
3	1	1041	1
3	1	320	1
3	1	522	0
3	1	776	1
3	1	454	0
3	1	934	1
3	1	722	0
3	1	563	1
3	2	478	1
3	2	584	1
3	2	1012	1
3	2	430	1
3	2	169	0
3	2	1022	1
3	2	188	0
3	2	403	0
3	2	172	0
3	2	398	0
3	2	306	1
3	2	127	0
3	2	343	0
3	2	249	0
3	2	181	0
3	2	96	0
3	2	1277	1
3	2	351	0
3	2	649	1
3	2	412	0
3	2	690	1
3	2	663	0
3	2	243	0
3	2	1053	1
3	2	68	0
3	2	177	0
3	2	167	0
3	2	183	0
3	2	606	0
3	2	440	1
3	2	693	0
3	2	738	1
3	2	544	1
3	2	469	1
3	2	154	1
3	2	323	0
3	2	222	0
3	2	147	0
3	2	403	1
3	2	271	0
3	2	636	0
3	2	NA	0
3	2	NA	0
3	2	122	0
3	2	582	1
3	2	344	0
3	2	725	0
3	2	827	1
3	2	1048	1
3	2	853	1
3	2	186	0
3	2	638	1
3	2	377	0
3	2	355	0
3	2	797	1
3	2	633	0
3	2	276	0
3	2	166	0
3	2	175	0
3	2	92	0
3	2	777	1
3	2	671	1
3	2	497	0
3	2	470	1
3	2	1022	0
3	2	148	0
3	2	573	1
3	2	245	0
3	2	512	0
3	2	725	1
3	2	651	0
3	2	119	0
3	3	864	1
3	3	171	0
3	3	509	0
3	3	167	0
3	3	167	0
3	3	169	0
3	3	469	1
3	3	403	1
3	3	483	0
3	3	176	0
3	3	524	0
3	3	225	0
3	3	1022	0
3	3	609	1
3	3	651	0
3	3	383	0
3	3	399	0
3	3	1282	1
3	3	797	1
3	3	723	1
3	3	266	0
3	3	609	1
3	3	962	0
3	3	144	0
3	3	265	0
3	3	125	0
3	3	187	0
3	3	842	1
3	3	662	0
3	3	606	1
3	3	329	0
3	3	314	0
3	3	317	0
3	3	807	1
3	3	477	0
3	3	362	0
3	3	523	0
3	3	572	0
3	3	725	1
3	3	406	0
3	3	419	1
3	3	215	0
3	3	257	0
3	3	453	0
3	3	800	1
3	3	362	0
3	3	496	0
3	3	160	0
3	3	572	1
3	3	834	1
3	3	386	1
3	3	398	0
3	3	727	1
3	3	377	0
3	3	514	0
3	3	693	1
3	3	228	0
3	3	359	1
3	3	194	0
3	3	475	1
3	3	303	0
3	3	875	1
3	3	267	0
3	3	460	1
3	3	245	0
3	3	155	0
3	3	409	0
3	3	455	0
3	3	NA	1
3	3	213	0
3	3	841	1
3	3	711	0
4	1	711	1
4	1	426	0
4	1	132	0
4	1	263	0
4	1	236	0
4	1	236	0
4	1	257	0
4	1	120	0
4	1	499	0
4	1	705	1
4	1	1383	1
4	1	294	0
4	1	99	0
4	1	170	0
4	1	771	0
4	1	139	0
4	1	610	1
4	1	322	1
4	1	152	0
4	1	206	1
4	1	657	0
4	1	92	0
4	1	127	0
4	1	552	1
4	1	174	0
4	1	314	0
4	1	501	1
4	1	287	0
4	1	952	1
4	1	253	1
4	1	540	0
4	1	707	1
4	1	325	0
4	1	1026	1
4	1	603	0
4	1	368	1
4	2	425	1
4	2	721	1
4	2	1079	1
4	2	474	1
4	2	125	0
4	2	1199	1
4	2	147	0
4	2	429	0
4	2	95	0
4	2	251	0
4	2	234	1
4	2	95	0
4	2	229	0
4	2	194	0
4	2	138	0
4	2	88	0
4	2	1282	1
4	2	294	0
4	2	612	1
4	2	378	0
4	2	778	1
4	2	620	0
4	2	221	0
4	2	1120	1
4	2	70	0
4	2	149	0
4	2	157	0
4	2	137	0
4	2	600	0
4	2	417	1
4	2	691	0
4	2	772	1
4	2	NA	1
4	2	490	1
4	2	129	1
4	2	217	0
4	2	168	0
4	2	135	0
4	2	561	1
4	2	251	0
4	2	523	0
4	2	203	0
4	2	621	0
4	2	108	0
4	2	818	1
4	2	260	0
4	2	779	0
4	2	810	1
4	2	1252	1
4	2	851	1
4	2	NA	0
4	2	745	1
4	2	368	0
4	2	364	0
4	2	827	1
4	2	652	0
4	2	215	0
4	2	147	0
4	2	150	0
4	2	78	0
4	2	828	1
4	2	837	1
4	2	501	0
4	2	401	1
4	2	762	0
4	2	123	0
4	2	661	1
4	2	200	0
4	2	512	0
4	2	772	1
4	2	637	0
4	2	125	0
4	3	1067	1
4	3	153	0
4	3	420	0
4	3	130	0
4	3	NA	0
4	3	125	0
4	3	332	1
4	3	561	1
4	3	287	0
4	3	136	0
4	3	558	0
4	3	151	0
4	3	762	0
4	3	455	1
4	3	513	0
4	3	292	0
4	3	400	0
4	3	1275	1
4	3	807	1
4	3	734	1
4	3	195	0
4	3	670	1
4	3	882	0
4	3	135	0
4	3	225	0
4	3	116	0
4	3	155	0
4	3	882	1
4	3	654	0
4	3	786	1
4	3	190	0
4	3	231	0
4	3	259	0
4	3	482	1
4	3	326	0
4	3	358	0
4	3	520	0
4	3	496	0
4	3	903	1
4	3	469	0
4	3	592	1
4	3	220	0
4	3	175	0
4	3	437	0
4	3	865	1
4	3	NA	0
4	3	431	0
4	3	126	0
4	3	758	1
4	3	831	1
4	3	262	1
4	3	277	0
4	3	796	1
4	3	368	0
4	3	499	0
4	3	687	1
4	3	168	0
4	3	302	1
4	3	170	0
4	3	400	1
4	3	243	0
4	3	1103	1
4	3	265	0
4	3	577	1
4	3	194	0
4	3	124	0
4	3	397	0
4	3	NA	0
4	3	763	1
4	3	189	0
4	3	996	1
4	3	655	0
30	1	219	1
30	1	136	0
30	1	108	0
30	1	126	0
30	1	120	0
30	1	205	0
30	1	106	0
30	1	98	0
30	1	153	0
30	1	119	1
30	1	175	1
30	1	127	0
30	1	84	0
30	1	174	0
30	1	151	0
30	1	103	0
30	1	220	1
30	1	112	1
30	1	124	0
30	1	195	1
30	1	180	0
30	1	110	0
30	1	159	0
30	1	172	1
30	1	123	0
30	1	220	0
30	1	106	1
30	1	132	0
30	1	211	1
30	1	126	1
30	1	335	0
30	1	531	1
30	1	320	0
30	1	481	1
30	1	129	0
30	1	179	1
30	2	273	1
30	2	NA	1
30	2	175	1
30	2	157	1
30	2	100	0
30	2	478	1
30	2	87	0
30	2	131	0
30	2	70	0
30	2	224	0
30	2	129	1
30	2	106	0
30	2	157	0
30	2	123	0
30	2	127	0
30	2	132	0
30	2	200	1
30	2	180	0
30	2	437	1
30	2	125	0
30	2	315	1
30	2	146	0
30	2	132	0
30	2	225	1
30	2	92	0
30	2	105	0
30	2	100	0
30	2	98	0
30	2	200	0
30	2	104	1
30	2	152	0
30	2	151	1
30	2	NA	1
30	2	305	1
30	2	78	1
30	2	163	0
30	2	144	0
30	2	115	0
30	2	296	1
30	2	134	0
30	2	199	0
30	2	151	0
30	2	141	0
30	2	102	0
30	2	319	1
30	2	139	0
30	2	256	0
30	2	165	1
30	2	418	1
30	2	164	1
30	2	143	0
30	2	118	1
30	2	143	0
30	2	225	0
30	2	256	1
30	2	342	0
30	2	76	0
30	2	129	0
30	2	89	0
30	2	57	0
30	2	247	1
30	2	222	1
30	2	319	0
30	2	132	1
30	2	223	0
30	2	79	0
30	2	457	1
30	2	165	0
30	2	191	0
30	2	145	1
30	2	201	0
30	2	152	0
30	3	718	1
30	3	108	0
30	3	137	0
30	3	219	0
30	3	113	0
30	3	100	0
30	3	223	1
30	3	296	1
30	3	204	0
30	3	88	0
30	3	181	0
30	3	118	0
30	3	223	0
30	3	169	1
30	3	160	0
30	3	220	0
30	3	149	0
30	3	122	1
30	3	417	1
30	3	210	1
30	3	183	0
30	3	104	1
30	3	283	0
30	3	79	0
30	3	158	0
30	3	145	0
30	3	106	0
30	3	157	1
30	3	146	0
30	3	286	1
30	3	74	0
30	3	125	0
30	3	252	0
30	3	429	1
30	3	137	0
30	3	174	0
30	3	342	0
30	3	329	0
30	3	179	1
30	3	207	0
30	3	348	1
30	3	143	0
30	3	91	0
30	3	180	0
30	3	286	1
30	3	139	0
30	3	206	0
30	3	84	0
30	3	293	1
30	3	107	1
30	3	106	1
30	3	106	0
30	3	149	1
30	3	143	0
30	3	236	0
30	3	238	1
30	3	88	0
30	3	145	1
30	3	94	0
30	3	127	1
30	3	123	0
30	3	1168	1
30	3	259	0
30	3	126	1
30	3	81	0
30	3	123	0
30	3	195	0
30	3	242	0
30	3	185	1
30	3	54	0
30	3	159	1
30	3	242	0
90	1	130	1
90	1	155	0
90	1	101	0
90	1	155	0
90	1	124	0
90	1	196	0
90	1	90	0
90	1	106	0
90	1	129	0
90	1	121	1
90	1	166	1
90	1	132	0
90	1	93	0
90	1	162	0
90	1	139	0
90	1	81	0
90	1	221	1
90	1	95	1
90	1	127	0
90	1	119	1
90	1	235	0
90	1	93	0
90	1	130	0
90	1	154	1
90	1	131	0
90	1	183	0
90	1	102	1
90	1	106	0
90	1	200	1
90	1	138	1
90	1	498	0
90	1	215	1
90	1	185	0
90	1	234	1
90	1	119	0
90	1	146	1
90	2	130	1
90	2	NA	1
90	2	180	1
90	2	143	1
90	2	95	0
90	2	338	1
90	2	94	0
90	2	145	0
90	2	81	0
90	2	175	0
90	2	144	1
90	2	128	0
90	2	240	0
90	2	110	0
90	2	89	0
90	2	122	0
90	2	171	1
90	2	158	0
90	2	200	1
90	2	96	0
90	2	226	1
90	2	146	0
90	2	140	0
90	2	177	1
90	2	97	0
90	2	114	0
90	2	98	0
90	2	101	0
90	2	192	0
90	2	102	1
90	2	147	0
90	2	129	1
90	2	NA	1
90	2	145	1
90	2	73	1
90	2	125	0
90	2	82	0
90	2	96	0
90	2	224	1
90	2	169	0
90	2	241	0
90	2	112	0
90	2	130	0
90	2	95	0
90	2	325	1
90	2	112	0
90	2	163	0
90	2	132	1
90	2	201	1
90	2	NA	1
90	2	144	0
90	2	83	1
90	2	105	0
90	2	199	0
90	2	192	1
90	2	238	0
90	2	75	0
90	2	146	0
90	2	81	0
90	2	60	0
90	2	179	1
90	2	341	1
90	2	183	0
90	2	133	1
90	2	215	0
90	2	107	0
90	2	NA	1
90	2	190	0
90	2	159	0
90	2	143	1
90	2	118	0
90	2	128	0
90	3	262	1
90	3	102	0
90	3	141	0
90	3	171	0
90	3	112	0
90	3	95	0
90	3	NA	1
90	3	224	1
90	3	189	0
90	3	83	0
90	3	174	0
90	3	97	0
90	3	215	0
90	3	140	1
90	3	134	0
90	3	248	0
90	3	105	0
90	3	94	1
90	3	335	1
90	3	185	1
90	3	133	0
90	3	80	1
90	3	166	0
90	3	105	0
90	3	167	0
90	3	120	0
90	3	98	0
90	3	116	1
90	3	145	0
90	3	245	1
90	3	64	0
90	3	93	0
90	3	173	0
90	3	224	1
90	3	114	0
90	3	222	0
90	3	299	0
90	3	292	0
90	3	183	1
90	3	158	0
90	3	128	1
90	3	104	0
90	3	113	0
90	3	157	0
90	3	121	1
90	3	155	0
90	3	219	0
90	3	76	0
90	3	200	1
90	3	77	1
90	3	73	1
90	3	NA	0
90	3	131	1
90	3	105	0
90	3	NA	0
90	3	163	1
90	3	112	0
90	3	127	1
90	3	80	0
90	3	165	1
90	3	111	0
90	3	792	1
90	3	298	0
90	3	143	1
90	3	78	0
90	3	99	0
90	3	124	0
90	3	230	0
90	3	157	1
90	3	77	0
90	3	134	1
90	3	152	0

## Sheet: SDC S4b
group	day30egfr	month3egfr	month12egfr
1	28.5753	53.6822	55.895
1	44.1697	37.4465	37.4465
1	55.5659	59.8332	44.5107
1	49.1277	38.244	24.4638
1	53.9757	51.8778	30.9681
1	29.1146	30.7386	25.5585
1	61.5279	74.9872	73.4742
1	72.4255	65.4091	53.0744
1	45.0244	55.3398	50.6496
1	48.147	47.1865	NA
1	41.3491	44.0746	53.3141
1	46.7479	44.6156	46.4206
1	84.2512	74.4962	73.0243
1	39.0857	42.6126	46.8176
1	35.347	39.0688	39.7594
1	59.3798	79.3964	111.504
1	26.4906	26.3457	24.1646
1	43.7688	53.4074	61.5411
1	51.8778	50.3999	34.2054
1	21.9213	39.8273	29.8932
1	26.0886	18.8997	28.5635
1	57.604	70.5669	69.1726
1	30.31	38.665	39.8728
1	35.4222	40.4872	42.1825
1	68.9017	63.8476	47.9663
1	32.4761	40.5741	NA
1	51.9821	54.4567	67.4109
1	53.4461	69.6779	68.4091
1	25.7908	27.5155	32.7882
1	54.9716	49.2462	55.1152
1	14.6451	9.0682	17.3858
1	10.2878	30.6932	36.7913
1	17.4425	33.8317	35.6828
1	10.3614	24.5866	23.2583
1	46.4268	51.1841	59.5461
1	33.0505	42.2839	32.5989
2	16.7962	41.1884	NA
2	NA	NA	64.4849
2	37.7403	36.4766	62.2593
2	43.6413	48.8584	49.3496
2	53.8489	56.893	46.6253
2	9.80045	14.7967	NA
2	76.8769	70.0105	77.4132
2	44.6209	39.4662	35.598
2	92.7397	77.7375	80.7972
2	27.4181	36.9533	NA
2	55.3398	48.4485	44.6712
2	67.7473	53.9349	53.5573
2	33.4844	20.0451	17.4977
2	54.2609	62.1067	NA
2	40.619	61.9961	38.4949
2	40.7201	44.7893	39.0017
2	42.2368	51.0439	52.5381
2	39.6847	46.4592	52.047
2	10.3259	26.5658	39.5192
2	39.4193	53.8587	NA
2	17.407	26.0055	35.4248
2	46.3271	46.3271	54.4487
2	46.7683	43.5569	43.252
2	29.2554	38.8279	NA
2	72.5068	68.0129	63.2525
2	78.3128	70.9011	NA
2	86.0408	87.5511	94.5006
2	93.2649	89.9262	102.007
2	30.573	32.1198	32.7172
2	48.891	50.0523	26.9933
2	46.3494	48.2621	65.1694
2	53.7681	65.0436	67.0954
2	NA	NA	NA
2	18.4848	45.4193	20.0943
2	79.67	85.7095	63.9573
2	35.8065	49.3552	64.9715
2	31.4055	62.0391	33.0638
2	40.0756	49.5048	34.962
2	17.009	23.8244	31.8851
2	44.4316	33.327	NA
2	29.9066	23.7259	NA
2	32.7185	46.6253	NA
2	53.3141	58.8153	48.732
2	77.7586	84.1449	72.0587
2	16.939	16.5617	15.7404
2	43.0198	55.8558	44.6532
2	23.005	39.7055	NA
2	39.9576	52.3315	71.8227
2	14.6352	35.4679	46.0571
2	28.5876	NA	36.5709
2	54.6702	54.2116	57.6837
2	55.1968	84.4605	NA
2	41.5692	60.3886	65.1823
2	24.2011	27.8779	42.6485
2	29.6256	41.9487	NA
2	15.4309	23.9193	25.1503
2	67.0597	68.1422	62.5862
2	44.5107	38.3234	40.0357
2	66.5077	74.5292	63.8948
2	88.937	87.4487	NA
2	29.0392	42.8604	NA
2	26.7604	15.927	21.6499
2	16.6685	32.6344	34.2054
2	44.6138	44.2086	52.8925
2	29.3659	30.692	31.9069
2	98.1479	67.9302	71.1325
2	8.10835	NA	NA
2	35.9615	30.3224	31.0967
2	34.4327	42.9785	44.7093
2	43.0254	43.754	44.5758
2	33.295	62.9488	66.3316
2	34.8206	42.8615	46.0155
3	7.34669	24.8554	40.766
3	66.7003	71.4726	66.2334
3	48.3046	46.6528	44.4151
3	21.3173	28.75	31.9
3	54.1064	54.691	41.4669
3	53.8489	56.893	46.6253
3	24.4638	NA	NA
3	17.009	23.8244	31.8851
3	29.911	32.8044	21.1643
3	60.6798	64.6707	NA
3	33.304	34.9306	39.8904
3	56.2568	71.2974	69.0728
3	29.3659	30.692	31.9069
3	29.1618	36.6151	33.4491
3	42.9546	53.2257	56.3951
3	25.5763	22.1276	53.935
3	33.4846	51.1223	52.575
3	74.6459	102.307	89.9023
3	11.239	14.6451	17.7566
3	22.744	26.5106	24.25
3	29.9962	44.1198	45.0362
3	54.7067	74.6015	25.7243
3	19.5376	37.2366	36.4444
3	64.8986	46.0096	70.902
3	44.2299	41.3646	53.6009
3	44.4721	55.9052	87.9691
3	73.7056	81.0407	67.7443
3	40.6809	58.6547	54.799
3	46.0028	46.3866	47.241
3	17.9815	21.6806	38.6491
3	74.8208	88.5525	69.7156
3	65.6962	93.2734	55.4437
3	20.6623	32.5592	30.6117
3	8.6912	19.0665	24.8296
3	36.8029	45.9599	47.6522
3	27.5647	20.5322	44.2272
3	14.3842	16.9214	NA
3	20.1054	23.225	24.9065
3	42.8604	41.4382	45.6236
3	25.6632	35.5748	40.1931
3	15.0041	50.2762	54.5245
3	32.8034	48.2089	52.7356
3	81.4715	62.7068	68.8403
3	32.8287	38.7289	47.8681
3	21.4336	60.6393	60.2148
3	52.0042	45.5861	48.662
3	32.0942	29.5968	25.5901
3	72.8422	82.2116	64.7988
3	14.9929	23.7894	30.2513
3	68.4091	98.4935	101.249
3	58.8677	86.2607	69.3747
3	58.9861	NA	NA
3	50.9352	59.0974	57.5016
3	41.5692	60.3886	65.1823
3	18.2819	NA	NA
3	27.3346	42.8952	44.8849
3	56.5635	42.2582	45.8957
3	51.5411	60.0756	NA
3	83.451	101.416	77.834
3	54.0676	39.4001	60.5343
3	58.2096	65.9013	58.9592
3	4.2853	6.80628	NA
3	22.0548	18.6146	NA
3	39.3166	33.7382	34.6711
3	75.0546	78.5585	95.4676
3	41.9258	54.1257	34.1218
3	29.3849	50.796	58.7127
3	28.339	30.1362	37.2268
3	34.5522	42.1351	64.3268
3	99.8891	73.3431	57.9669
3	44.2032	53.9788	48.2621
3	27.3598	48.0062	50.4663

## Sheet: SDC S4c
group	timeofday	perfusionDuration	cit1_mins
1	19.6333	4.57028	681.817
1	23.4167	4.68917	589
1	15.1	3.18056	526.583
1	3.08333	2.23639	402.4
1	19	2.42639	486.167
1	16.9167	4.66306	409.3
1	13.7	5.68778	455.133
1	7.86667	5.98167	503.55
1	7.63333	4.44389	594.15
1	15.7	2.7075	412.567
1	6.75	5.97722	438.383
1	2.48333	3.19139	543.967
1	10.5667	6.75556	425.4
1	14.8333	4.33028	454.55
1	11.1667	7.10667	393.15
1	10.9833	10.4678	447.517
1	21.25	15.0161	651.25
1	17.6667	5.63639	565.533
1	17.9167	3.58583	415.3
1	7.86667	8.71889	518.417
1	20.95	5.00556	567.25
1	19.0333	7.24861	336.2
1	9.65	8.1475	642.583
1	13.4333	2.18167	429.483
1	11.5167	6.83556	360.433
1	18.2833	2.40806	457.1
1	23.3667	2.43917	587.467
1	12.0333	4.705	1089.73
1	19.0167	23.3586	751.383
1	16.7167	15.5692	437.383
1	10.4	9.1725	784
1	12.0333	11.4975	671.883
1	20.35	16.2128	826.383
1	10.4667	8.67611	668.917
1	16.8833	7.67972	677.35
1	12.25	9.28028	509.933
2	22.8333	NA	683
2	19.5	NA	628
2	21.6333	NA	613
2	23.9333	NA	559
2	18.5	NA	636
2	23.5333	NA	622
2	20.3333	NA	493
2	0.6	NA	377
2	15.5667	NA	505
2	22.7667	NA	508
2	21.75	NA	369
2	0.65	NA	463
2	17.5167	NA	451
2	21.4333	NA	464
2	1.75	NA	468
2	20.65	NA	475
2	14.7333	NA	604
2	23.7333	NA	615
2	21.1	NA	445
2	6.4	NA	384
2	2.58333	NA	434
2	19.6667	NA	456
2	3.33333	NA	543
2	12.9333	NA	501
2	13.1167	NA	468
2	14.4	NA	444
2	11.9833	NA	489
2	8.06667	NA	503
2	12.3	NA	387
2	13.35	NA	416
2	15.75	NA	544
2	16.25	NA	530
2	17.3667	NA	710
2	22.6167	NA	677
2	23.4333	NA	579
2	18.65	NA	550
2	20.2	NA	431
2	15.15	NA	392
2	17.1667	NA	586
2	16.2333	NA	536
2	10.1	NA	561
2	23.7333	NA	550
2	13.3	NA	432
2	21.75	NA	449
2	23.4833	NA	653
2	1.48333	NA	673
2	10.6	NA	512
2	13.15	NA	529
2	19.1833	NA	507
2	22.5667	NA	490
2	20.9667	NA	477
2	23.6167	NA	477
2	18.8333	NA	679
2	14.8833	NA	571
2	12.3667	NA	1066
2	23.1667	NA	1037
2	20.1667	NA	764
2	12.4833	NA	736
2	0.183333	NA	419
2	7.93333	NA	480
2	18.0833	NA	771
2	19.3333	NA	824
2	0.666667	NA	660
2	17.1833	NA	701
2	8.21667	NA	851
2	19.3167	NA	793
2	17.8333	NA	686
2	15.0833	NA	657
2	1.4	NA	720
2	0.35	NA	681
2	12.5	NA	514
2	7.91667	NA	520
1	43.6333	4.57028	681.817
1	47.4167	4.68917	589
1	39.1	3.18056	526.583
1	27.0833	2.23639	402.4
1	43	2.42639	486.167
1	40.9167	4.66306	409.3
1	37.7	5.68778	455.133
1	31.8667	5.98167	503.55
1	31.6333	4.44389	594.15
1	39.7	2.7075	412.567
1	30.75	5.97722	438.383
1	26.4833	3.19139	543.967
1	34.5667	6.75556	425.4
1	38.8333	4.33028	454.55
1	35.1667	7.10667	393.15
1	34.9833	10.4678	447.517
1	45.25	15.0161	651.25
1	41.6667	5.63639	565.533
1	41.9167	3.58583	415.3
1	31.8667	8.71889	518.417
1	44.95	5.00556	567.25
1	43.0333	7.24861	336.2
1	33.65	8.1475	642.583
1	37.4333	2.18167	429.483
1	35.5167	6.83556	360.433
1	42.2833	2.40806	457.1
1	47.3667	2.43917	587.467
1	36.0333	4.705	1089.73
1	43.0167	23.3586	751.383
1	40.7167	15.5692	437.383
1	34.4	9.1725	784
1	36.0333	11.4975	671.883
1	44.35	16.2128	826.383
1	34.4667	8.67611	668.917
1	40.8833	7.67972	677.35
1	36.25	9.28028	509.933
2	46.8333	NA	683
2	43.5	NA	628
2	45.6333	NA	613
2	47.9333	NA	559
2	42.5	NA	636
2	47.5333	NA	622
2	44.3333	NA	493
2	24.6	NA	377
2	39.5667	NA	505
2	46.7667	NA	508
2	45.75	NA	369
2	24.65	NA	463
2	41.5167	NA	451
2	45.4333	NA	464
2	25.75	NA	468
2	44.65	NA	475
2	38.7333	NA	604
2	47.7333	NA	615
2	45.1	NA	445
2	30.4	NA	384
2	26.5833	NA	434
2	43.6667	NA	456
2	27.3333	NA	543
2	36.9333	NA	501
2	37.1167	NA	468
2	38.4	NA	444
2	35.9833	NA	489
2	32.0667	NA	503
2	36.3	NA	387
2	37.35	NA	416
2	39.75	NA	544
2	40.25	NA	530
2	41.3667	NA	710
2	46.6167	NA	677
2	47.4333	NA	579
2	42.65	NA	550
2	44.2	NA	431
2	39.15	NA	392
2	41.1667	NA	586
2	40.2333	NA	536
2	34.1	NA	561
2	47.7333	NA	550
2	37.3	NA	432
2	45.75	NA	449
2	47.4833	NA	653
2	25.4833	NA	673
2	34.6	NA	512
2	37.15	NA	529
2	43.1833	NA	507
2	46.5667	NA	490
2	44.9667	NA	477
2	47.6167	NA	477
2	42.8333	NA	679
2	38.8833	NA	571
2	36.3667	NA	1066
2	47.1667	NA	1037
2	44.1667	NA	764
2	36.4833	NA	736
2	24.1833	NA	419
2	31.9333	NA	480
2	42.0833	NA	771
2	43.3333	NA	824
2	24.6667	NA	660
2	41.1833	NA	701
2	32.2167	NA	851
2	43.3167	NA	793
2	41.8333	NA	686
2	39.0833	NA	657
2	25.4	NA	720
2	24.35	NA	681
2	36.5	NA	514
2	31.9167	NA	520
1	67.6333	4.57028	681.817
1	71.4167	4.68917	589
1	63.1	3.18056	526.583
1	51.0833	2.23639	402.4
1	67	2.42639	486.167
1	64.9167	4.66306	409.3
1	61.7	5.68778	455.133
1	55.8667	5.98167	503.55
1	55.6333	4.44389	594.15
1	63.7	2.7075	412.567
1	54.75	5.97722	438.383
1	50.4833	3.19139	543.967
1	58.5667	6.75556	425.4
1	62.8333	4.33028	454.55
1	59.1667	7.10667	393.15
1	58.9833	10.4678	447.517
1	69.25	15.0161	651.25
1	65.6667	5.63639	565.533
1	65.9167	3.58583	415.3
1	55.8667	8.71889	518.417
1	68.95	5.00556	567.25
1	67.0333	7.24861	336.2
1	57.65	8.1475	642.583
1	61.4333	2.18167	429.483
1	59.5167	6.83556	360.433
1	66.2833	2.40806	457.1
1	71.3667	2.43917	587.467
1	60.0333	4.705	1089.73
1	67.0167	23.3586	751.383
1	64.7167	15.5692	437.383
1	58.4	9.1725	784
1	60.0333	11.4975	671.883
1	68.35	16.2128	826.383
1	58.4667	8.67611	668.917
1	64.8833	7.67972	677.35
1	60.25	9.28028	509.933
2	70.8333	NA	683
2	67.5	NA	628
2	69.6333	NA	613
2	71.9333	NA	559
2	66.5	NA	636
2	71.5333	NA	622
2	68.3333	NA	493
2	48.6	NA	377
2	63.5667	NA	505
2	70.7667	NA	508
2	69.75	NA	369
2	48.65	NA	463
2	65.5167	NA	451
2	69.4333	NA	464
2	49.75	NA	468
2	68.65	NA	475
2	62.7333	NA	604
2	71.7333	NA	615
2	69.1	NA	445
2	54.4	NA	384
2	50.5833	NA	434
2	67.6667	NA	456
2	51.3333	NA	543
2	60.9333	NA	501
2	61.1167	NA	468
2	62.4	NA	444
2	59.9833	NA	489
2	56.0667	NA	503
2	60.3	NA	387
2	61.35	NA	416
2	63.75	NA	544
2	64.25	NA	530
2	65.3667	NA	710
2	70.6167	NA	677
2	71.4333	NA	579
2	66.65	NA	550
2	68.2	NA	431
2	63.15	NA	392
2	65.1667	NA	586
2	64.2333	NA	536
2	58.1	NA	561
2	71.7333	NA	550
2	61.3	NA	432
2	69.75	NA	449
2	71.4833	NA	653
2	49.4833	NA	673
2	58.6	NA	512
2	61.15	NA	529
2	67.1833	NA	507
2	70.5667	NA	490
2	68.9667	NA	477
2	71.6167	NA	477
2	66.8333	NA	679
2	62.8833	NA	571
2	60.3667	NA	1066
2	71.1667	NA	1037
2	68.1667	NA	764
2	60.4833	NA	736
2	48.1833	NA	419
2	55.9333	NA	480
2	66.0833	NA	771
2	67.3333	NA	824
2	48.6667	NA	660
2	65.1833	NA	701
2	56.2167	NA	851
2	67.3167	NA	793
2	65.8333	NA	686
2	63.0833	NA	657
2	49.4	NA	720
2	48.35	NA	681
2	60.5	NA	514
2	55.9167	NA	520

[truncated: 13 more sheets: SDC S5a,b,d,e,f, SDC S5c, SDC S5g-i, SDC S5j, SDC S6a, SDC S6b-d, SDC S6e-j, Table SDC S7, Table SDC S8, SDC S9a-h, SDC S9i, SDC S10a,d-i, SDC S10b,c]
